# Supplementary material for: Prognostic role of perioperative acid-base disturbances on the risk of Clostridioides difficile infection in patients undergoing cardiac surgery
Source: PLoS One. 2021 Mar 17;16(3):e0248512. doi: 10.1371/journal.pone.0248512 (PMC7968627; doi:10.1371/journal.pone.0248512)
Supplement: S1 File — (XLSX) [file pone.0248512.s001.xlsx]

## Sheet: Arkusz1
number of patients	Clostridium difficile Infection, 1-yes, 0-no	age ( years)	sex, 0-male, 1-female	hipertension 1-yes, 0-no	diabetes mellitus 1-yes, 0-no	Nicotinism 1-yes, 0-no	Atherosclerosis 1-yes, 0-no	Obesity 1-yes, 0-no	Chronic kidney disease 1-yes, 0-no	Dyslipidemia 1-yes, 0-no	Peptic ulcer disease 1-yes, 0-no	History of neoplasm 1-yes, 0-no	Readmission to Intensive Care Unit 1-yes, 0-no	wound infection 1-yes, 0-no	pneumonia 1-yes, 0-no	sepsis 1-yes, 0-no	infective endocarditis 1-yes, 0-no	Antibiotic other than periprocedural prophylaxis, 1-yes, 0-no	Cefuroxime 1-yes, 0-no	Ceftriaxone 1-yes, 0-no	Amoxicillin/Clavulanic acid 1-yes, 0-no	Ampicillin 1-yes, 0-no	Cloxacillin 1-yes, 0-no	Piperacillin/Tazobactam 1-yes, 0-no	Clindamycin 1-yes, 0-no	Meropenem 1-yes, 0-no	Vancomycin 1-yes, 0-no	Teicoplanin 1-yes, 0-no	Gentamicin 1-yes, 0-no	Fluoroquinolone 1-yes, 0-no	Rifampicin 1-yes, 0-no	Colistin 1-yes, 0-no	Erythromycin 1-yes, 0-no	date of surgery	date of discharge from hospital	days of hospitalization	death 1-yes, 0-no	Type of surgery (1- CABG, 2- VHS, 3- mixed ( CABG+VHS), 4- aortic surgery, 5-CABG + aortic surgery, 6-midCAB)	emergent surgery (0-no, 1-yes)	PREOP ph	PREOP pCO2	PREOP pO2	PREOP BE	PREOP glu	PREOP Lac	INTRA ph	INTRA pCO2	INTRA pO2	INTRA BE
1	1	81	0	1	1	0	0	0	0	0	0	0	0	1	0	0	0	1	0	0	1	0	1	0	0	0	0	0	0	0	0	0	0	2016-02-15	2016-04-14	59	0	5	0	7.42	37.7	189	0.6	5.9	0.6	7.266	44.2	299	-6.7
2	1	74	0	1	1	0	0	0	0	1	0	0	0	1	0	0	0	1	0	1	0	0	0	0	0	0	0	0	0	1	0	0	0	2015-12-08	2016-02-05	57	0	3	0	7.437	33.9	417	-0.6	8.6	1.1	7.316	39.3	317	-5.8
3	1	61	0	0	0	0	0	0	0	0	0	0	0	0	0	1	0	1	0	1	0	0	0	0	0	1	0	0	0	0	0	0	0	2016-08-01	2016-08-14	13	1	1	1	7.446	34.6	82.9	0.4	5.2	0.9	7.178	53.6	114	-9.2
4	1	82	0	0	1	0	0	0	0	0	0	0	0	0	0	0	0	0	0	0	0	0	0	0	0	0	0	0	0	0	0	0	0	2016-04-18	2016-05-27	39	0	3	0	7.373	39.5	160	-2	5.4	1.4	7.29	46.4	173	-4.3
5	1	78	0	1	1	0	1	0	0	1	1	0	0	0	1	0	0	1	0	1	0	0	0	0	0	0	0	0	0	0	0	0	0	2016-03-01	2016-03-21	20	0	2	0	7.372	39.8	246	-2	5.6	0.6	7.386	39	358	-1.4
6	1	71	0	1	0	0	0	0	1	1	1	0	0	1	0	0	0	1	0	1	0	0	0	0	0	0	1	0	0	0	0	0	0	2016-01-26	2016-03-18	52	0	1	1	7.393	36.2	273	-2.3	5.5	0.6	7.349	42.7	207	-4.2
7	1	78	0	1	0	0	0	0	0	1	0	0	0	0	0	0	0	1	0	0	0	0	0	0	0	0	0	0	0	0	0	0	0	2016-11-03	2016-11-22	19	0	2	0	7.427	41.5	97	2.8	5.3	0.9	7.398	39.5	348	-0.3
8	1	77	0	1	1	0	1	0	1	1	0	0	1	0	0	1	0	1	0	1	0	0	0	0	0	0	0	1	0	1	0	0	0	2016-03-04	2016-04-20	46	0	3	0	7.385	37.3	402	-2.3	5.6	0.7	7.251	44.9	291	-7.3
9	1	80	0	1	0	0	1	0	1	1	1	0	0	0	0	0	0	0	0	0	0	0	0	0	0	0	0	0	0	0	0	0	0	2016-05-06	2016-06-20	44	0	1	0	7.432	32.3	297	-2	5.7	0.5	7.361	36.6	231	-4.2
10	1	50	0	1	0	0	0	0	0	0	0	0	1	0	0	1	0	1	0	1	0	0	0	0	1	1	1	0	0	0	0	0	0	2016-01-15	2016-04-21	96	0	1	1	7.361	33	233	-5.8	5.6	0.9	7.077	48.4	65.2	-16.7
11	1	73	0	0	0	0	0	0	0	0	0	0	0	0	0	0	0	0	0	0	0	0	0	0	0	0	0	0	0	0	0	0	0	2016-11-09	2016-12-05	26	0	4	1	7.471	27.6	72.7	-2.1	6.1	1	7.117	53.4	88.8	-12.4
12	1	77	1	1	1	0	0	0	0	1	0	0	1	0	0	1	0	1	0	1	0	0	0	0	0	0	0	0	0	0	0	0	0	2016-05-18	2016-06-07	19	0	1	0	7.34	28.5	274	-9.4	13.1	3.3	7.243	37.8	218	-10.4
13	1	53	0	1	1	0	0	0	1	1	1	0	0	0	0	1	0	1	0	1	0	0	0	0	0	0	0	0	0	0	0	0	0	2016-08-25	2016-09-21	26	0	2	1	7.434	33.9	74.6	-0.8	7.5	0.7	7.306	41.4	391	-5.3
14	1	85	0	1	1	0	1	0	0	0	0	1	0	0	1	0	0	1	1	0	0	0	0	0	0	0	0	0	0	1	0	0	0	2016-11-03	2016-12-14	41	0	6	1	7.455	33.7	60.1	0.4	9.2	1.1	7.392	40.1	118	-0.4
15	1	76	1	1	1	0	1	1	1	1	0	1	0	1	0	0	0	1	0	1	0	0	0	0	1	1	1	0	0	0	0	0	0	2016-06-29	2016-09-02	63	0	1	0	7.396	38.4	237	-1	10.1	0.6	7.294	42.8	249	-5.6
16	1	85	1	0	0	0	1	0	0	0	0	0	1	0	0	1	0	1	0	1	1	0	0	0	0	0	0	0	0	0	0	0	0	2016-03-09	2016-05-03	54	1	2	0	7.451	39.9	415	3.6	5.7	0.6	7.442	35.9	249	0.7
17	1	69	0	1	0	0	0	0	0	1	0	1	0	0	1	0	0	1	0	0	0	0	0	0	0	0	1	0	0	1	0	0	0	2016-11-23	2016-12-21	28	0	5	0	7.467	31.7	97.3	-0.3	4.8	1.5	7.289	41.7	321	-6.4
18	1	64	0	1	0	0	0	0	0	0	0	0	0	0	0	0	0	0	0	0	0	0	0	0	0	0	0	0	0	0	0	0	0	2016-03-01	2016-04-10	39	0	1	1	7.348	41.9	362	-2.6	5	0.6	7.329	41.8	216	-5.6
19	1	64	0	1	1	0	1	1	0	0	0	0	0	0	0	1	0	1	0	1	0	0	0	0	0	0	0	0	0	0	0	0	0	2016-08-22	2016-09-09	17	0	1	1	7.451	31.7	85.4	-1.3	7.5	0.7	7.248	47.9	283	-7.6
20	1	80	1	1	1	0	0	0	0	0	0	0	0	0	0	0	0	0	0	0	0	0	0	0	0	0	0	0	0	0	0	0	0	2016-03-02	2016-03-16	14	0	2	1	7.431	32.2	373	-2.1	6.4	1.1	7.309	39.3	277	-6.3
21	1	78	0	1	1	0	0	0	0	1	0	0	0	0	0	1	0	1	0	0	0	0	0	0	0	1	1	0	0	0	0	0	0	2016-10-14	2016-10-28	14	0	1	0	7.411	40.5	69	1.1	6.3	1	7.363	42.4	107	-1.3
22	1	55	0	1	1	0	0	0	1	0	0	0	0	0	0	1	1	1	0	1	0	1	1	0	0	0	0	0	1	0	1	0	0	2016-11-30	2016-12-13	13	0	2	1	7.631	24.4	122	4.8	7.1	1.1	7.377	39.8	233	-1.9
23	1	67	1	1	0	0	0	0	0	1	0	0	0	0	0	0	0	0	0	0	0	0	0	0	0	0	0	0	0	0	0	0	0	2016-11-23	2016-12-12	19	0	2	0	7.432	43.3	71.1	4.1	6.2	0.8	7.376	39.3	334	-1.9
24	1	56	0	0	0	0	0	0	0	1	0	0	0	0	0	0	0	0	0	0	0	0	0	0	0	0	0	0	0	0	0	0	0	2016-11-04	2016-11-17	13	0	2	0	7.413	41.7	90.6	1.8	5.2	0.6	7.304	45.8	208	-4.7
25	1	82	1	1	1	0	0	0	0	0	0	0	1	1	0	0	0	1	0	1	0	0	0	1	0	0	0	0	0	1	0	0	0	2016-03-12	2016-05-23	71	0	1	1	7.523	35.7	80.8	6.5	6.5	1.4	7.449	39.7	203	3.4
26	1	77	1	1	0	0	0	0	0	1	0	0	1	1	0	0	0	1	0	1	0	0	0	0	1	0	0	0	0	1	0	0	0	2016-07-21	2016-09-22	61	0	2	0	7.395	43.4	83.9	1.4	5.5	0.4	7.389	39.6	92.7	-0.9
27	1	72	1	1	0	0	1	1	0	1	0	0	0	0	0	0	0	0	0	0	0	0	0	0	0	0	0	0	0	0	0	0	0	2016-03-08	2016-04-14	36	0	2	0	7.418	39.3	141	1	7.1	0.8	7.24	45.6	79.4	-7.8
28	1	63	1	1	0	0	0	0	1	0	0	0	1	0	0	0	0	0	0	0	0	0	0	0	0	0	0	0	0	0	0	0	0	2015-01-13	2015-02-05	22	0	3	0	7.33	28.7	340	-9.8	5.3	0.6	7.178	38.2	195	-13.4
29	1	61	0	0	0	0	0	0	0	0	0	0	1	0	0	1	0	1	0	0	0	0	1	1	0	0	1	0	0	0	0	0	0	2015-03-03	2015-06-12	99	1	2	1	7.41	37.7	189	-0.5	5.3	0.5	7.253	44.7	381	-7.5
30	1	66	1	1	0	0	0	0	0	1	0	0	0	0	0	0	0	0	0	0	0	0	0	0	0	0	0	0	0	0	0	0	0	2015-02-04	2015-02-23	19	0	1	0	7.412	32.3	192	-3.2	5	0.7	7.343	36.9	277	-5.1
31	1	69	1	1	0	0	1	0	0	1	0	0	1	0	0	1	0	1	0	1	0	0	0	0	0	0	0	0	0	1	0	0	0	2015-02-04	2015-03-23	49	0	4	1	7.481	36.9	373	4.1	5.6	1	7.481	31.9	391	0.7
32	1	64	0	0	0	0	0	0	1	0	1	0	0	0	0	1	1	1	0	0	0	1	0	0	0	1	0	0	0	1	0	0	0	2015-07-24	2015-08-18	24	0	3	1	7.409	26.3	251	-7.1	4.2	0.5	7.311	35.9	213	-7.5
33	1	60	1	1	0	0	0	0	1	0	1	0	0	0	0	1	0	1	0	1	0	0	0	0	0	0	0	0	0	0	0	0	0	2015-06-24	2015-07-15	21	0	2	0	7.438	35.8	280	0.3	4.9	0.4	7.5	27.2	289	-1.1
34	1	64	1	1	1	0	0	0	1	1	0	0	0	0	0	0	0	0	0	0	0	0	0	0	0	0	0	0	0	0	0	0	0	2015-02-05	2015-02-28	23	0	2	0	7.354	35.2	326	-5.3	6.5	0.5	7.344	35.4	141	-5.8
35	1	70	0	1	0	1	1	0	1	1	0	0	0	0	0	0	0	0	0	0	0	0	0	0	0	0	0	0	0	0	0	0	0	2015-05-15	2015-06-01	16	0	1	0	7.32	41.4	156	-4.8	5.5	0.7	7.297	40.6	90.3	-6.6
36	1	63	1	1	1	0	0	1	0	1	0	0	1	1	0	0	0	1	0	0	0	0	0	0	0	0	0	0	0	0	1	1	0	2015-04-20	2015-07-16	86	1	1	0	7.263	41.2	93.2	-8	14.7	2.4	7.266	41.8	193	-7.6
37	1	84	0	1	1	0	1	0	0	1	0	1	0	0	0	0	0	0	0	0	0	0	0	0	0	0	0	0	0	0	0	0	0	2015-02-03	2015-02-13	10	1	2	1	7.441	32.3	226	-1.5	8.4	1.6	7.344	48.6	204	-2.9
38	1	55	0	1	0	0	0	0	0	0	0	0	0	0	1	0	0	1	0	1	0	0	0	1	0	0	0	0	0	0	0	0	0	2015-04-03	2015-05-14	41	0	4	1	7.304	37.4	393	-7.2	7.5	2	7.146	45.6	157	-12.9
39	1	77	1	1	1	0	0	0	1	0	0	0	1	0	0	0	0	0	0	0	0	0	0	0	0	0	0	0	0	0	0	0	0	2015-02-06	2015-02-11	5	1	1	1	7.322	38.9	264	-5.5	10.3	1.5	7.319	40.3	78.6	-5.1
40	1	73	1	1	0	0	0	1	0	1	0	0	0	0	0	0	0	0	0	0	0	0	0	0	0	0	0	0	0	0	0	0	0	2015-04-01	2015-04-09	8	0	1	1	7.41	33.1	366	-2.9	5.2	0.4	7.358	35.7	267	-4.8
41	1	68	1	1	1	0	0	1	0	1	0	0	0	0	1	0	0	1	0	0	0	0	0	0	0	0	0	0	0	1	0	0	0	2015-02-11	2015-03-23	42	0	1	0	7.441	36	294	0.7	6.4	0.7	7.345	36.7	155	-5.3
42	1	75	0	1	0	0	0	0	0	0	0	0	0	0	0	0	0	0	0	0	0	0	0	0	0	0	0	0	0	0	0	0	0	2015-01-02	2015-01-12	10	0	6	0	7.348	37.6	436	-4.5	5.1	0.6	7.296	41.4	114	-6.2
43	1	76	1	1	0	0	0	0	1	0	0	0	0	0	0	0	0	0	0	0	0	0	0	0	0	0	0	0	0	0	0	0	0	2015-09-11	2015-09-25	14	1	2	0	7.377	31.8	239	5.6	8.7	2.3	7.224	39.5	156	-11
44	1	68	0	1	0	0	0	1	0	1	0	1	1	0	1	1	0	1	0	1	0	0	0	1	0	0	1	0	0	0	0	0	0	2015-06-11	2015-07-02	21	0	1	1	7.337	40.5	115	-3.8	6.7	1.6	7.329	43	194	-3.3
45	1	79	0	1	1	0	0	0	0	1	0	0	0	0	1	0	0	1	0	0	0	0	1	0	0	0	0	0	0	1	1	0	0	2015-05-18	2015-06-12	24	0	2	1	7.428	35.6	250	-0.3	5.2	0.9	7.293	44.7	185	-5.2
46	1	62	0	1	0	0	0	0	1	0	0	1	1	0	0	1	0	1	0	0	0	0	0	0	0	1	0	0	0	0	0	0	0	2015-03-04	2015-03-13	9	0	2	1	7.402	34.1	182	-2.9	5.5	0.8	7.282	44.3	121	-5.7
47	1	88	0	1	0	0	0	0	0	1	0	1	0	0	0	0	0	0	0	0	0	0	0	0	0	0	0	0	0	0	0	0	0	2015-07-22	2015-09-15	53	0	6	0	7.368	29.5	171	-7.5	6.3	1.5	7.245	37.2	181	-10.5
48	1	77	0	1	1	0	0	1	1	1	0	0	0	0	0	1	0	1	0	1	0	0	0	0	0	0	0	0	0	0	0	0	0	2014-07-25	2014-08-14	19	0	2	0	7.376	42.1	148	-0.5	9	2.1	7.347	46	107	-0.7
49	1	71	0	1	0	0	0	0	0	1	0	0	0	0	0	1	0	1	0	1	0	0	0	0	0	0	0	0	0	0	0	0	0	2014-09-01	2014-09-23	22	0	4	0	7.3	48	120	-7	8.5	2.3	7.221	52	226	-6.8
50	1	77	0	1	0	1	1	0	0	1	0	0	0	0	0	0	0	0	0	0	0	0	0	0	0	0	0	0	0	0	0	0	0	2014-11-19	2014-12-05	16	0	1	0	7.369	49	447	2	5.2	0.7	7.14	57.2	200	-8.4
51	1	54	0	1	0	0	0	1	0	0	0	0	0	0	0	0	0	0	0	0	0	0	0	0	0	0	0	0	0	0	0	0	0	2014-11-04	2014-11-12	8	0	4	0	7.373	45.5	356	0.8	5.1	0.8	7.23	50.4	271	-6.7
52	1	77	0	1	1	0	1	0	1	1	0	0	1	0	0	1	0	1	0	1	0	0	0	1	0	0	1	0	0	0	0	0	0	2014-10-27	2014-11-17	20	0	3	1	7.431	36.2	412	0.3	5.3	0.7	7.431	36.2	412	0.3
53	1	73	1	1	0	0	0	1	0	1	0	0	0	0	0	0	0	0	0	0	0	0	0	0	0	0	0	0	0	0	0	0	0	2014-10-23	2014-11-06	13	0	2	0	7.401	38.6	146	-0.5	4.9	0.6	7.31	43.5	115	-4.2
54	1	55	0	1	1	0	0	0	0	0	0	0	1	0	0	0	0	0	0	0	0	0	0	0	0	0	0	0	0	0	0	0	0	2014-02-11	2014-02-28	17	0	1	0	7.358	40.2	178	-2.7	12.3	1	7.346	39.7	192	-3.6
55	1	76	1	0	0	0	0	0	0	0	0	0	0	0	0	0	0	0	0	0	0	0	0	0	0	0	0	0	0	0	0	0	0	2014-04-17	2014-04-24	7	1	4	1	7.162	42.1	210	-13	6.6	10.2	7.246	37.3	162	-10.4
56	1	79	0	1	0	0	1	0	0	1	0	0	0	0	0	1	0	1	0	1	0	0	0	0	0	0	0	0	0	0	1	0	0	2014-03-21	2014-04-25	34	0	2	0	7.258	45.3	109	-6.8	10.6	5.5	7.153	53.4	69.3	-10.5
57	1	68	0	1	0	0	0	0	0	1	0	0	0	0	0	1	0	1	0	1	0	0	0	0	0	0	0	0	0	1	0	0	0	2014-02-12	2014-03-11	29	0	2	0	7.15	58	98.6	-10	15.7	3.8	7.248	47.3	183	-6.8
58	1	84	0	1	0	0	0	0	0	0	0	1	0	0	0	0	0	0	0	0	0	0	0	0	0	0	0	0	0	0	0	0	0	2014-02-20	2014-02-26	6	1	1	1	7.278	47.8	191	-4.7	9.3	2.2	7.327	42.5	166	-5.1
59	1	79	1	1	0	0	0	0	1	0	0	1	0	0	0	0	0	0	0	0	0	0	0	0	0	0	0	0	0	0	0	0	0	2014-05-21	2014-05-29	8	0	2	0	7.337	32	155	-7.7	6.9	1.3	7.269	36.3	141	-9.6
60	1	68	1	1	0	0	1	0	0	0	0	0	0	0	0	1	0	1	0	1	0	0	0	1	0	0	1	0	0	0	0	0	0	2014-06-10	2014-07-23	43	0	2	0	7.34	41.2	89	-6	10.8	1.4	7.275	39.8	104	-7.9
61	1	63	0	1	0	0	0	0	1	0	0	0	1	0	1	1	0	1	0	1	0	0	0	0	0	0	0	1	0	1	0	0	0	2014-01-01	2014-02-12	41	1	4	1	7.247	42.1	160	-8.6	6.2	3.3	7.31	41.4	142	-5.5
62	1	83	0	1	0	0	0	0	1	1	0	0	0	0	0	0	0	0	0	0	0	0	0	0	0	0	0	0	0	0	0	0	0	2014-03-20	2014-04-03	13	0	1	1	7.363	38.5	177	-3.2	5.3	1	7.283	46.5	90.2	-4.8
63	1	77	0	0	0	0	0	0	0	0	0	0	0	0	1	0	0	1	0	1	0	0	0	1	0	0	0	0	0	0	0	0	0	2014-03-06	2014-03-28	22	1	3	0	7.235	45.5	141	-8	10.9	3.1	7.273	39	171	-8.2
64	1	30	0	0	0	0	0	0	0	0	0	0	0	1	1	1	0	1	0	0	0	0	0	1	0	1	0	1	1	0	0	0	0	2014-03-11	2014-04-17	36	1	2	1	7.262	49	156	-4.9	8.7	7	7.141	28.3	204	-18.2
65	1	78	0	0	0	0	0	0	0	0	0	0	0	0	0	0	0	1	0	1	1	0	0	0	0	0	0	0	0	0	0	0	0	2014-03-07	2014-03-23	16	1	1	1	7.278	51.4	113	-3.3	8.5	1.7	7.227	45.3	79.7	-8.6
66	1	75	1	1	0	0	0	0	0	0	0	0	0	0	0	0	0	0	0	0	0	0	0	0	0	0	0	0	0	0	0	0	0	2014-08-21	2014-09-03	12	0	2	0	7.392	39.4	173	-0.8	6.3	1.4	7.241	49.1	132	-6.4
67	1	62	1	0	0	0	0	0	0	0	0	0	0	1	0	0	0	1	0	0	0	0	0	0	0	0	0	0	0	1	0	0	0	2014-09-19	2014-10-11	22	1	2	1	7.434	32.7	181	-1.9	11.4	2.9	7.454	33.9	179	0.3
68	1	55	0	1	1	0	0	0	0	0	0	0	1	0	0	0	0	0	0	0	0	0	0	0	0	0	0	0	0	0	0	0	0	2014-02-11	2014-02-28	17	0	1	0	7.358	40.2	178	-2.7	12.3	1	7.346	39.7	192	-3.6
69	1	77	1	1	0	0	0	0	0	0	0	0	1	0	0	0	0	0	0	0	0	0	0	0	0	0	0	0	0	0	0	0	0	09.01.2017	2017-02-19	40	1	3	0	7.438	38.2	87.3	1.8	5.8	0.7	7.348	36.1	333	-5.2
70	1	75	1	1	0	0	0	1	0	0	0	0	0	0	0	0	0	0	0	0	0	0	0	0	0	0	0	0	0	0	0	0	0	24.12.2016	2018-01-10	376	0	4	1	7.406	39.9	70.6	0.4	9.7	2.1	7.132	51	184	-11.9
71	1	79	1	1	1	0	1	1	1	1	0	0	1	0	0	0	0	0	0	0	0	0	0	0	0	0	0	0	0	0	0	0	0	22.02.2017	2017-03-22	30	0	2	0	7.424	36.3	93.4	-0.2	6.7	1.5	7.26	42.2	402	-9.6
72	1	67	1	1	0	0	0	1	0	1	0	0	0	0	0	0	0	0	0	0	0	0	0	0	0	0	0	0	0	0	0	0	0	30.03.2017	2017-04-10	10	0	2	0	7.431	41.1	84.7	2.8	6	1.1	7.357	43.5	333	-3.7
73	1	70	1	1	1	0	0	1	0	1	0	0	0	0	0	0	0	0	0	0	0	0	0	0	0	0	0	0	0	0	0	0	0	08.03.2017	2017-03-30	22	0	2	0	7.482	40.8	79.4	6.5	6.7	1	7.362	41.6	387	-1.7
74	1	74	0	1	1	0	1	0	0	0	0	0	1	0	0	1	0	1	0	1	0	0	0	0	0	0	0	0	0	0	0	0	0	08.08.2017	2017-08-15	7	1	1	1	7.408	36.6	199	-1.1	5.5	1	7.316	40.9	110	-5
75	1	65	0	1	0	0	0	0	0	0	1	0	0	0	0	0	0	0	0	0	0	0	0	0	0	0	0	0	0	0	0	0	0	30.03.2017	2017-04-26	26	0	1	0	7.34	41.9	221	-3	5.4	0.7	7.238	47.1	113	-8.4
76	1	76	1	1	1	0	0	1	0	1	0	0	0	0	0	0	0	0	0	0	0	0	0	0	0	0	0	0	0	0	0	0	0	13.01.2017	2017-02-17	34	0	2	0	7.443	35.6	72.2	0.7	7.8	0.9	7.412	32.5	266	-3.9
77	1	75	0	1	0	0	0	0	0	0	0	0	0	0	0	0	1	1	0	0	0	1	0	0	0	0	1	0	1	0	0	0	0	21.08.2017	2017-09-04	13	0	2	1	7.447	31.8	54.3	-1.3	7.9	2	7.319	41.6	175	-5.4
78	1	72	1	1	0	0	0	0	0	1	0	0	0	1	0	0	0	1	0	0	0	0	0	0	0	1	0	0	0	0	0	0	0	10.07.2017	2017-09-20	70	0	1	0	7.442	36.3	399	0.9	6.1	1.6	7.326	47.5	384	-1.6
79	1	69	1	1	1	0	0	0	0	1	0	0	0	0	0	0	0	0	0	0	0	0	0	0	0	0	0	0	0	0	0	0	0	13.06.2017	2017-07-17	34	0	6	0	7.467	36.1	94.7	2.7	14.4	1.3	7.467	36.1	94.7	2.7
80	1	74	1	1	0	0	0	0	0	1	0	0	0	0	0	1	0	1	0	1	0	0	0	0	0	0	0	0	0	0	0	0	0	20.04.2017	2017-05-20	30	0	1	0	7.417	41	105	1.7	5.3	0.8	7.275	48.1	73	-5.4
81	1	87	1	1	0	0	1	0	0	1	1	0	0	0	0	0	0	0	0	0	0	0	0	0	0	0	0	0	0	0	0	0	0	23.02.2017	2017-03-09	16	0	2	1	7.464	33.7	421	0.7	6.7	1.4	7.435	32.1	453	-2
82	1	70	1	0	0	0	0	0	0	0	0	0	0	0	1	0	0	1	0	1	0	0	0	0	0	0	0	0	0	0	0	0	0	05.06.2017	2017-06-22	17	0	2	0	7.45	37.9	94.7	2.5	5.3	0.9	7.449	32.8	339	-0.7
83	1	68	0	1	0	0	0	0	1	1	0	0	0	0	0	0	0	0	0	0	0	0	0	0	0	0	0	0	0	0	0	0	0	19.06.2017	2017-07-14	25	0	1	0	7.464	41	103	5.3	4.8	0.9	7.448	36.3	380	0.9
84	1	68	0	1	1	0	0	0	1	1	0	0	0	0	0	0	0	0	0	0	0	0	0	0	0	0	0	0	0	0	0	0	0	22.02.2017	2017-03-29	37	0	2	0	7.419	36.1	69.1	-0.8	6.8	1	7.236	48.3	55.3	-7
85	1	65	0	1	1	0	0	0	1	0	0	1	0	0	0	1	0	1	0	1	0	0	0	1	0	0	0	0	0	0	0	0	0	22.12.2017	2018-01-06	14	0	1	0	7.382	28.9	126	-6.8	5.3	0.9	7.168	50.2	453	-10.2
86	1	58	0	1	0	1	0	1	0	1	1	0	1	0	0	0	0	0	0	0	0	0	0	0	0	0	0	0	0	0	0	0	0	31.10.2017	2017-11-12	12	1	1	0	7.462	35.8	67.7	2.2	7.7	1	7.283	51	106	-3.1
87	1	71	1	0	1	0	0	0	0	1	0	0	0	1	0	0	0	1	0	0	0	0	0	0	0	0	1	0	0	0	0	0	0	17.05.2017	2017-07-25	68	0	1	0	7.429	39.7	78.7	2	14.9	1.5	7.359	39.9	430	-3.3
88	1	42	0	1	0	0	0	0	0	0	0	0	0	0	1	0	0	1	0	1	0	0	0	0	0	0	0	0	0	0	0	0	0	08.03.2017	2017-03-23	15	0	4	1	7.258	37.2	88.3	-9.9	11.9	5.7	7.246	42.6	124	-8.6
89	1	71	0	1	0	0	0	0	0	1	0	0	0	0	0	0	0	0	0	0	0	0	0	0	0	0	0	0	0	0	0	0	0	24.05.2017	2017-07-12	48	1	2	0	7.441	39.2	86.7	2.5	5.6	0.9	7.378	42.8	341	-0.8
90	1	73	1	1	0	0	0	0	0	1	0	0	0	0	0	0	0	0	0	0	0	0	0	0	0	0	0	0	0	0	0	0	0	13.03.2017	2017-03-24	11	0	1	0	7.447	38.8	83.2	-2.5	5.6	0.9	7.38	37.3	308	-3.2
91	1	71	0	0	0	0	0	1	0	0	0	0	0	0	0	1	0	1	0	1	0	0	0	0	0	0	0	0	0	0	0	0	0	17.01.2017	2017-03-09	52	0	4	0	7.377	36.4	320	-3.3	5.7	1.4	7.333	40.5	313	-4.1
92	1	80	0	1	1	0	0	0	0	1	0	0	0	0	0	0	0	0	0	0	0	0	0	0	0	0	0	0	0	0	0	0	0	20.12.2017	2017-12-29	9	0	2	0	7.44	36.8	83.6	1.1	8.3	0.9	7.378	38.4	307	-2.3
93	1	84	0	1	1	0	0	0	0	1	0	0	0	0	0	0	0	0	0	0	0	0	0	0	0	0	0	0	0	0	0	0	0	15.03.2017	2017-04-24	39	0	1	0	7.427	36.8	96.3	0.2	5.9	1.2	7.372	35.9	280	-3.9
94	1	78	0	1	0	0	0	0	1	0	0	0	1	0	0	0	0	0	0	0	0	0	0	0	0	0	0	0	0	0	0	0	0	2018-10-11	2018-10-26	15	1	1	1	7.413	33.3	444	-2.7	5.1	2.5	7.398	33.8	123	-3.9
95	1	67	0	1	1	0	0	0	0	0	0	0	0	0	0	0	0	0	0	0	0	0	0	0	0	0	0	0	0	0	0	0	0	2018-01-11	2018-01-26	15	1	2	0	7.42	35.6	74	-0.8	8.5	0.8	7.276	42.4	129	-7.3
96	1	78	1	1	0	0	0	1	0	1	0	0	0	0	0	0	0	0	0	0	0	0	0	0	0	0	0	0	0	0	0	0	0	2018-10-15	2018-10-26	11	0	2	0	7.437	32.4	490	-1.8	6	1.5	7.337	40.6	273	-3.8
97	1	66	0	1	0	0	0	0	0	0	0	0	0	0	0	0	0	0	0	0	0	0	0	0	0	0	0	0	0	0	0	0	0	2018-03-15	2018-03-26	11	0	1	1	7.353	32.7	75.1	-6.4	8.4	1.3	7.322	35.3	180	-7.1
98	1	73	0	1	1	0	0	0	1	0	0	0	0	0	0	0	0	0	0	0	0	0	0	0	0	0	0	0	0	0	0	0	0	2018-04-20	2018-05-16	26	0	1	1	7.425	34.4	60	-1.1	7.3	1.4	7.314	40	109	-5.5
99	1	52	0	1	0	0	0	0	0	0	0	0	0	0	0	0	0	0	0	0	0	0	0	0	0	0	0	0	0	0	0	0	0	2018-02-14	2018-02-26	12	0	2	0	7.452	34.2	102	0.6	5.7	0.8	7.32	36.9	217	-7.3
100	1	57	1	1	0	0	0	0	0	0	0	0	0	0	0	0	0	0	0	0	0	0	0	0	0	0	0	0	0	0	0	0	0	2018-05-24	2018-06-11	17	1	4	1	7.492	30.8	63.6	1	17	0.9	7.053	48	192	-16.2
101	1	74	1	1	0	0	1	0	1	1	0	0	0	0	0	1	0	1	0	0	0	0	0	1	0	0	1	0	0	0	0	0	0	2018-01-04	2018-01-19	15	0	5	0	7.422	40.1	69.2	1.6	5.4	0.7	7.34	35.7	344	-5.9
102	1	80	0	1	0	0	0	0	1	0	0	0	0	0	0	0	0	0	0	0	0	0	0	0	0	0	0	0	0	0	0	0	0	2018-07-04	2018-07-17	13	0	1	0	7.401	34.7	317	-2.7	8.5	3.7	7.255	43.8	78.9	-7.4
103	1	73	0	1	0	1	1	0	1	0	0	0	1	0	0	0	0	0	0	0	0	0	0	0	0	0	0	0	0	0	0	0	0	2018-05-29	2018-07-30	61	0	1	0	7.462	36.6	98.1	2.5	5.4	0.7	7.416	35.6	345	-1.2
104	1	66	0	1	0	0	0	0	0	1	0	0	0	1	0	1	0	1	0	1	0	0	0	0	0	1	1	0	0	1	0	0	0	2018-08-20	2018-12-03	103	0	1	0	7.3	39.2	104	-0.6	5.4	0.6	7.323	39.6	152	-5.1
105	1	45	0	0	0	1	0	0	0	0	0	0	0	0	0	0	0	0	0	0	0	0	0	0	0	0	0	0	0	0	0	0	0	2018-11-04	2018-11-13	9	0	1	1	7.408	39	87	0.1	6.2	1.1	7.316	46.3	299	-4.1
106	1	78	0	1	0	0	0	0	0	1	0	0	0	0	0	1	0	1	0	1	0	0	0	0	0	0	0	0	0	0	0	0	0	2018-03-03	2018-03-23	20	0	1	1	7.445	29.2	98.2	-2.7	4.9	1.9	7.376	34.7	185	-5.6
107	1	67	0	1	0	0	0	0	0	0	0	0	0	0	0	1	0	1	0	1	0	0	0	0	0	0	0	0	0	1	0	0	0	2018-09-20	2018-10-12	22	0	1	0	7.438	37.6	83.7	1.5	5.6	0.9	7.382	38.2	110	-2
108	1	71	0	0	1	0	0	0	0	0	0	0	0	0	0	0	0	0	0	0	0	0	0	0	0	0	0	0	0	0	0	0	0	2018-03-05	2018-03-24	19	0	1	1	7.427	39.9	72.4	1.9	6.9	0.6	7.34	40.8	237	-3.5
109	1	77	0	1	1	0	0	0	1	1	0	1	0	0	0	1	0	1	0	0	0	0	0	1	0	0	0	0	0	0	0	0	0	2018-03-29	2018-05-09	40	0	2	0	7.257	39.6	115	-9	11.8	6.3	7.341	41.3	142	-5.2
110	1	62	0	1	0	0	1	0	0	0	0	0	0	1	0	0	0	1	0	0	0	0	0	0	0	0	1	0	0	0	0	0	0	2018-01-29	2018-03-28	59	0	1	0	7.421	35.4	92.7	-0.9	5.2	0.8	7.347	42.8	208	-3.1
111	1	56	0	0	0	0	0	0	0	0	0	0	0	0	0	1	0	1	0	1	0	0	0	0	0	0	0	0	0	0	0	0	0	2018-07-17	2018-08-10	23	0	2	0	7.479	33.8	95	2.2	6.1	0.9	7.274	43	187	-8.3
112	1	61	0	0	0	0	0	0	0	0	0	0	0	0	0	0	1	1	0	0	0	1	0	0	1	0	0	0	1	0	0	0	0	2018-01-26	2018-02-05	9	0	2	1	7.434	38.9	65.4	1.9	4.9	0.5	7.4	39.3	260	-0.4
113	1	38	0	0	0	0	0	0	0	0	0	0	1	1	0	0	0	1	0	1	0	0	0	0	0	0	0	0	0	0	0	0	0	2017-11-29	2018-01-17	48	0	2	0	7.299	43.2	431	-5	5.8	1.1	7.245	44.8	180	-7.9
114	1	81	0	1	1	0	0	0	0	1	0	0	0	0	0	0	0	0	0	0	0	0	0	0	0	0	0	0	0	0	0	0	0	2018-02-12	2018-02-26	14	0	2	0	7.44	31.8	73.6	-1.6	6.7	1	7.295	41.5	236	-5.9
115	1	67	0	1	1	0	0	0	0	1	0	0	1	1	0	0	0	1	0	1	0	0	0	0	0	0	1	0	0	0	0	1	0	2018-01-17	2018-06-10	143	0	6	0	7.435	35.4	98.6	0.2	5.6	1.1	7.435	35.4	98.6	-0.9
116	1	80	1	1	0	0	0	0	0	0	0	0	0	0	0	0	0	0	0	0	0	0	0	0	0	0	0	0	0	0	0	0	0	2018-04-11	2018-04-26	15	0	2	0	7.455	41.2	71.2	4.7	6	0.5	7.389	41.9	277	-0.1
117	1	74	0	0	0	0	0	0	0	0	0	0	0	0	0	0	0	0	0	0	0	0	0	0	0	0	0	0	0	0	0	0	0	2018-07-18	2018-07-30	12	1	2	1	7.458	38.5	57.1	3.3	4.8	1	7.398	33	229	-3.8
118	1	77	0	1	0	0	0	0	0	0	0	1	1	1	0	0	0	1	0	0	0	0	1	0	0	0	0	0	0	0	0	0	0	2018-03-23	2018-06-07	74	1	3	0	7.433	38.7	67	1.7	6.5	0.8	7.302	42.6	316	-5
119	1	70	0	0	0	0	0	0	0	0	0	1	1	0	0	0	0	0	0	0	0	0	0	0	0	0	0	0	0	0	0	0	0	2018-06-12	2018-07-04	22	0	4	0	7.415	44.1	65.3	3.3	5.3	0.6	7.35	44	124	-1.3
120	1	58	0	0	0	0	0	0	0	0	0	1	0	0	0	1	0	1	0	1	0	0	0	0	0	0	0	0	0	0	0	0	0	2018-07-01	2018-07-23	22	0	4	0	7.307	43.4	77	-4.4	6.1	3.2	7.326	39.8	71.1	-4.9
121	1	61	0	0	0	0	0	0	0	1	0	0	0	0	0	0	0	0	0	0	0	0	0	0	0	0	0	0	0	0	0	0	0	2018-01-16	2018-02-05	19	0	1	0	7.406	36.8	175	-1.2	4.9	0.9	7.37	32.9	296	-5.5
122	1	66	0	1	1	0	0	0	1	1	0	0	0	0	0	0	0	0	0	0	0	0	0	0	0	0	0	0	0	0	0	0	0	2018-11-30	2018-12-07	7	0	1	1	7.48	32.2	62.5	1.3	11.7	1.3	7.38	35.1	269	-4.3
123	1	76	0	1	0	0	0	0	0	0	0	0	0	0	0	0	0	0	0	0	0	0	0	0	0	0	0	0	0	0	0	0	0	2018-09-24	2018-10-09	15	0	3	0	7.515	36.4	85.7	6.3	6	1.4	7.358	44.5	276	-1.4
124	1	70	0	1	0	0	1	0	0	1	0	0	0	1	0	0	0	1	0	0	0	0	1	0	0	0	1	0	0	0	0	0	0	2018-03-26	2018-08-02	126	0	1	0	7.415	34	77.2	-1.9	5.6	1.3	7.333	42.6	34.9	-3.9
125	1	44	1	0	0	0	0	0	0	1	0	0	0	0	0	1	0	1	0	1	0	0	0	0	0	1	1	0	0	0	0	0	0	2019-06-19	2019-08-18	59	0	2	0	7.53	22.9	98.2	-1.6	4.9	0.7	7.32	38.6	304	-6.9
126	1	74	0	1	0	0	0	0	1	1	0	0	0	0	0	0	0	0	0	0	0	0	0	0	0	0	0	0	0	0	0	0	0	2019-03-04	2019-03-08	4	0	1	1	7.339	37.8	429	-5	6.3	2.6	7.328	37.8	302	-5.6
127	1	75	0	0	0	0	0	0	0	0	0	0	0	0	0	1	0	1	0	1	0	0	0	0	0	0	0	0	0	0	0	0	0	2019-04-15	2019-04-30	15	1	2	1	7.474	36.1	77.3	3.1	6.7	2.6	7.238	49.9	88.2	-6.1
128	1	70	0	1	0	0	0	0	0	1	0	0	0	0	0	0	0	0	0	0	0	0	0	0	0	0	0	0	0	0	0	0	0	2019-03-14	2019-03-26	12	0	2	0	7.422	35	82.3	-0.9	5.6	0.7	7.397	34.2	242	-3.5
129	1	74	1	0	0	0	0	0	0	0	0	0	0	0	1	1	0	1	0	1	0	0	0	0	0	0	0	0	0	1	0	0	0	2019-02-28	2019-04-20	52	0	2	0	7.487	42	49.8	7.6	13	1.7	7.346	47.7	194	0
130	1	71	1	1	0	0	0	0	0	1	0	0	0	0	0	0	0	0	0	0	0	0	0	0	0	0	0	0	0	0	0	0	0	2019-01-04	2019-01-15	11	0	1	0	7.448	36.9	109	1.7	6	1	7.45	28.9	450	-3
131	1	75	0	1	1	0	1	1	0	1	0	1	0	0	0	0	1	1	0	1	0	1	0	0	0	0	0	0	1	0	1	0	0	2019-05-14	2019-07-23	69	0	2	0	7.411	40.4	80.3	1	5.3	0.8	7.344	44.9	293	-3.1
132	1	70	1	1	1	0	0	0	0	1	0	0	0	0	1	0	0	0	0	0	0	0	0	0	0	0	0	0	0	0	0	0	1	2019-11-15	2019-12-10	25	0	1	0	7.439	38.4	82.1	1.9	5.8	0.9	7.415	34.8	266	-3
133	1	75	0	1	0	0	0	0	0	0	0	0	0	0	1	0	0	1	1	0	0	0	0	0	0	0	0	0	0	1	0	0	0	2019-02-11	2019-03-29	48	0	4	0	7.445	33	77.7	-0.3	5.9	1.3	7.381	39	315	-5.1
134	1	65	1	1	0	0	0	0	0	1	0	0	0	0	0	0	0	0	0	0	0	0	0	0	0	0	0	0	0	0	0	0	0	2019-04-30	2019-05-21	21	0	4	0	7.42	39.2	84.3	0.5	4.7	1.2	7.409	34.4	109	-2.5
135	1	46	0	0	0	0	0	0	0	0	0	0	0	0	0	0	0	0	0	0	0	0	0	0	1	0	0	0	0	0	0	0	0	2019-03-15	2019-03-20	5	1	5	1	7.473	30.3	104	-0.2	6.8	1.2	7.34	40	219	-4.2
136	1	56	1	1	0	0	0	1	1	0	0	0	0	0	0	0	0	0	0	0	0	0	0	0	0	0	0	0	0	0	0	0	0	2019-01-22	2019-03-20	58	0	2	0	7.495	32.9	131	2.5	5.1	0.6	7.452	35.6	354	0.2
137	1	76	1	0	0	0	0	0	0	0	0	0	0	0	0	0	0	0	0	0	0	0	0	0	0	0	0	0	0	0	0	0	0	2018-12-26	2019-01-12	16	0	1	0	7.43	35.4	68.4	-0.3	7.3	1.4	7.384	34	225	-4.1
138	1	68	0	1	0	0	0	0	0	1	0	0	0	0	0	0	0	0	0	0	0	0	0	0	0	0	0	0	0	0	0	0	0	2019-12-04	2019-12-20	16	0	1	1	7.463	34.1	94	1.3	7.1	1.6	7.325	42.8	119	-3.6
139	1	67	1	1	0	0	0	0	0	1	0	0	1	1	0	0	0	1	0	0	0	0	0	0	0	0	1	0	0	0	0	0	0	2019-11-21	2019-12-24	33	0	2	0	7.456	31.3	68.5	-0.8	5.4	1	7.267	41.3	202	-7.7
140	1	45	1	1	0	0	0	1	0	0	0	0	0	0	1	0	0	1	0	0	0	0	0	0	0	0	1	0	0	1	0	0	0	2019-06-10	2019-07-10	30	0	5	0	7.443	36.5	82.2	1.2	5.7	1	7.271	41.8	329	-7.3
141	1	49	0	0	0	0	0	0	0	0	0	0	1	0	0	1	0	1	0	0	0	0	0	1	0	0	0	0	0	0	0	0	0	2019-08-30	2019-09-27	27	0	5	1	7.423	31.4	88.6	-3	4.9	0.5	7.237	45.5	456	-8
142	1	77	0	1	1	0	0	0	0	0	0	0	0	0	0	0	0	0	0	0	0	0	0	0	0	0	0	0	0	0	0	0	0	2019-11-27	2019-12-05	8	0	1	0	7.428	31.2	85.7	-2.9	8.6	1.8	7.274	44.6	145	-6
143	1	62	0	0	0	0	0	0	0	0	0	0	0	1	0	1	0	1	0	1	0	0	0	1	0	0	1	0	0	0	0	0	0	2019-11-19	2019-12-16	27	0	2	0	7.461	36.3	78.2	2.6	7.7	1.9	7.337	42.2	273	-3.2
1	0	66	1	1	1	1	1	0	0	0	0	0	0	0	0	0	0	0	0	0	0	0	0	0	0	0	0	0	0	0	0	0	0	43467	43474	7	0	6	1	7.413	36.5	88	-0.9	4.9	0.9	7.392	37.5	101	-1.7
2	0	71	0	1	0	0	0	0	1	0	0	0	0	0	0	0	0	0	0	0	0	0	0	0	0	0	0	0	0	0	0	0	0	43467	43475	8	0	3	1	7.437	38.3	94.7	1.8	5.8	1	7.329	40.5	65.9	-5.6
3	0	78	0	1	1	0	1	1	0	0	0	0	0	1	0	0	0	1	0	1	0	0	0	0	0	0	1	0	0	0	0	0	0	43467	43475	8	0	1	0	7.484	31.3	82.9	1	14.8	2	7.302	43.2	133	-5.7
4	0	57	0	1	1	0	0	0	0	0	0	0	0	0	0	0	0	0	0	0	0	0	0	0	0	0	0	0	0	0	0	0	0	43467	43474	7	0	1	0	7.445	34.6	77.1	0.4	6.4	1.5	7.199	54.7	189	-7.4
5	0	63	0	0	0	0	0	0	0	0	0	0	0	0	0	0	0	0	0	0	0	0	0	0	0	0	0	0	0	0	0	0	0	43467	43474	7	0	1	1	7.423	34.6	79.9	-1.2	7.3	2	7.278	43.7	272	-6.1
6	0	77	1	1	0	0	0	0	0	0	0	0	0	0	0	1	0	1	0	1	0	0	0	0	0	0	0	0	0	0	0	0	0	43467	43472	5	0	6	0	7.395	37.2	84.7	-1.7	5.3	0.5	7.242	52.4	87.4	-5.2
7	0	76	0	1	0	0	0	1	0	0	0	0	0	0	0	0	0	0	0	0	0	0	0	0	0	0	0	0	0	0	0	0	0	43467	43481	14	0	1	0	7.398	38.5	89.1	-0.8	6.9	1.1	7.219	55.6	124	-5.6
8	0	72	1	1	0	0	0	1	0	0	0	0	1	1	0	1	0	1	0	0	0	0	1	1	0	0	0	0	0	1	0	1	0	43468	43543	76	1	5	0	7.445	36.8	69.7	1.4	6.3	0.8	7.336	36.6	311	-5.6
9	0	73	0	1	0	0	0	0	0	0	0	0	0	0	0	0	0	0	0	0	0	0	0	0	0	0	0	0	0	0	0	0	0	43468	43475	7	0	3	0	7.441	43.2	63.3	4.6	6.3	0.9	7.382	45.5	279	0.2
10	0	64	1	1	1	0	1	0	1	0	0	0	0	0	0	0	1	1	0	0	0	0	0	0	0	0	1	0	1	0	0	0	0	43468	43474	6	0	5	0	7.419	34.6	96.2	-1.6	13.3	0.4	7.328	37.4	4.3	-6.4
11	0	70	0	1	1	0	0	0	1	0	1	0	1	0	1	0	0	1	0	1	0	0	0	0	0	1	0	0	1	1	0	0	0	43497	43580	84	0	3	0	7.455	38.6	77.1	3.3	6.9	0.9	7.35	40.5	177	-3.1
12	0	84	1	1	1	0	0	0	0	0	0	0	0	0	1	0	0	1	0	0	0	0	0	1	0	0	0	0	0	1	0	0	0	43468	43475	7	1	5	1	7.381	31.9	246	-5.4	13.4	2.9	7.27	38.1	157	-12.6
13	0	70	0	1	0	0	0	0	0	0	1	0	0	0	0	0	0	1	0	0	0	0	0	0	1	0	0	0	0	0	0	0	0	43469	43475	6	0	1	0	7.466	35.6	74.5	2.3	6.8	1.3	7.366	38.8	167	-4
14	0	76	0	0	0	0	0	0	0	0	0	0	0	0	0	0	0	0	0	0	0	0	0	0	0	0	0	0	0	0	0	0	0	43469	43485	16	0	5	0	7.401	32.8	101	-3.5	8.3	2.4	7.302	41.5	113	-7.4
15	0	66	0	0	0	0	0	1	0	1	0	0	0	0	0	0	0	0	0	0	0	0	0	0	0	0	0	0	0	0	0	0	0	43469	43475	6	0	2	0	7.45	38.1	107	2.6	7.5	1.5	7.281	49.6	119	-6.3
16	0	81	1	1	0	0	0	0	0	1	1	0	1	0	0	1	0	1	0	1	0	0	0	1	0	0	0	0	0	1	0	0	0	43469	43489	20	0	2	0	7.433	34.6	98.5	-0.6	5.1	0.7	7.375	37.2	401	-6.1
17	0	58	0	1	0	0	0	0	0	1	0	0	0	0	0	0	0	0	0	0	0	0	0	0	0	0	0	0	0	0	0	0	0	43469	43475	6	0	5	0	7.459	33.6	83.3	0.8	5.2	0.9	7.306	49.9	289	-2
18	0	61	0	1	0	0	1	0	0	1	0	0	0	0	0	0	0	0	0	0	0	0	0	0	0	0	0	0	0	0	0	0	0	43469	43476	7	0	1	0	7.419	46.1	77.4	4.4	5.5	1.4	7.272	48.7	180	-4.7
19	0	62	0	1	0	0	0	0	0	0	0	0	0	0	1	0	0	1	0	1	0	0	0	0	0	0	0	0	0	0	0	0	0	43469	43476	7	0	1	1	7.411	41.9	286	1.9	5.6	1	7.353	46.2	217	-0.2
20	0	59	0	1	1	0	0	0	0	1	0	1	0	0	0	0	0	0	0	0	0	0	0	0	0	0	0	0	0	0	0	0	0	43469	43474	5	0	1	0	7.429	37.9	93.1	1	10.5	1.2	7.374	44.1	199	0.3
21	0	63	0	1	0	0	0	0	0	1	0	0	0	0	0	0	0	0	0	0	0	0	0	0	0	0	0	0	0	0	0	0	0	43472	43476	4	0	1	0	7.397	45.9	115	2.8	5.4	1.5	7.298	49.4	303	-2.4
22	0	59	0	0	1	0	0	0	0	1	0	0	0	0	0	1	0	1	0	1	0	0	0	0	0	0	0	0	0	0	0	0	0	43472	43481	9	0	1	0	7.398	43.8	142	1.8	7	2	7.372	42.9	115	-0.8
23	0	52	0	1	1	0	0	0	0	1	0	0	0	0	0	0	0	0	0	0	0	0	0	0	0	0	0	0	0	0	0	0	0	43472	43479	7	0	4	0	7.432	37.6	93	1	5.1	0.6	7.234	51.6	159	-7.6
24	0	67	1	1	0	0	0	0	1	1	0	0	0	0	0	1	0	1	0	0	0	0	0	0	0	0	1	0	0	0	0	0	0	43472	43507	34	0	3	0	7.461	41.2	70.7	5.1	6.3	0.8	7.337	39.8	216	-4.1
25	0	79	0	1	0	0	0	0	1	1	0	0	0	0	0	0	0	0	0	0	0	0	0	0	0	0	0	0	0	0	0	0	0	43472	43480	8	0	3	0	7.436	38.1	85.3	1.5	5.1	0.7	7.41	36.2	374	-2
26	0	78	1	1	0	0	0	0	0	1	1	0	0	0	0	0	0	0	0	0	0	0	0	0	0	0	0	0	0	0	0	0	0	43472	43479	7	0	1	0	7.446	35.5	111	0.7	5.8	1	7.418	31.4	184	-5.3
27	0	73	1	0	0	0	0	0	0	0	0	0	0	0	0	0	0	0	0	0	0	0	0	0	0	0	0	0	0	0	0	0	0	43472	43482	10	1	2	0	7.447	38.8	85.7	2.8	5.8	1.2	7.359	45.2	320	-2.9
28	0	57	0	1	0	0	0	1	0	1	0	0	0	0	0	0	0	0	0	0	0	0	0	0	0	0	0	0	0	0	0	0	0	43472	43479	7	0	1	0	7.43	39.9	81.4	2.1	4.9	1.1	7.372	43.3	299	-0.2
29	0	65	0	0	0	0	0	0	0	0	0	0	0	0	0	0	0	0	0	0	0	0	0	0	0	0	0	0	0	0	0	0	0	43473	43481	8	0	2	0	7.448	32.7	78	-0.5	5.8	0.9	7.253	44	321	-7.7
30	0	66	0	1	0	0	0	0	0	0	0	0	1	0	0	0	0	0	0	0	0	0	0	0	0	0	0	0	0	0	0	0	0	43473	43493	20	0	2	0	7.449	37	399	1.8	6.2	0.9	7.297	49.4	227	-2.7
31	0	68	1	1	0	1	0	0	1	1	0	1	0	0	0	0	0	0	0	0	0	0	0	0	0	0	0	0	0	0	0	0	0	43473	43482	9	0	6	0	7.423	40	80	1.7	6.1	1	7.387	43.6	94.5	1
32	0	54	1	0	0	0	0	0	0	0	0	0	0	0	0	0	0	0	0	0	0	0	0	0	0	0	0	0	0	0	0	0	0	43473	43480	7	0	5	1	7.443	36.8	84.8	1.3	6.3	0.8	7.443	32.7	271	-1.3
33	0	75	0	1	1	1	0	0	0	0	0	0	0	0	0	0	0	0	0	0	0	0	0	0	0	0	0	0	0	0	0	0	0	43473	43477	4	0	2	0	7.455	35.9	198	1.7	5.8	0.8	7.341	44.9	279	-3.2
34	0	74	0	1	0	0	0	1	0	1	0	0	0	0	0	0	0	0	0	0	0	0	0	0	0	0	0	0	0	0	0	0	0	43473	43481	8	0	1	0	7.425	40.2	84.2	1.9	5.4	1.3	7.338	39.7	326	-4.2
35	0	72	0	1	1	0	0	0	1	1	0	0	0	0	0	1	0	1	0	1	0	0	0	0	0	0	0	0	0	1	0	0	0	43473	43487	14	0	1	0	7.433	33.4	363	-1.5	6.7	2	7.379	35	250	-3.9
36	0	59	0	1	1	0	0	0	0	0	0	0	0	0	0	0	0	0	0	0	0	0	0	0	0	0	0	0	0	0	0	0	0	43473	43480	7	0	3	0	7.417	36.8	77.7	-0.3	8.8	1	7.243	46.3	238	-7.4
37	0	65	0	1	0	0	0	0	0	1	0	0	0	0	0	0	0	0	0	0	0	0	0	0	0	0	0	0	0	0	0	0	0	43473	43480	7	0	1	1	7.486	31.8	107	1.3	5.9	1.2	7.332	42.2	351	-3.4
38	0	77	0	1	0	0	0	0	0	1	0	0	0	0	0	0	0	0	0	0	0	0	0	0	0	0	0	0	0	0	0	0	0	43473	43480	7	0	1	1	7.389	36.3	83.2	-2.5	6.4	0.8	7.387	33	317	-4.4
39	0	44	0	0	0	0	0	0	0	0	0	0	0	0	0	0	1	1	0	0	0	0	1	0	0	0	1	0	1	0	0	0	0	43473	43495	22	0	2	0	7.447	29	124	-3	8.8	1.8	7.198	45.9	79.9	-10
40	0	70	1	1	0	0	0	1	0	1	0	0	0	0	0	1	0	1	0	1	0	0	0	0	0	0	0	0	0	0	0	0	0	43474	43482	8	0	1	0	7.491	35.6	74.4	4.1	6.6	0.9	7.33	40.7	271	-4.2
41	0	51	1	1	0	0	0	0	0	1	0	0	0	0	0	0	0	0	0	0	0	0	0	0	0	0	0	0	0	0	0	0	0	43474	43480	6	0	1	0	7.456	32.8	111	0	5.5	0.8	7.377	35.7	375	-4
42	0	66	0	1	1	0	0	0	0	1	1	0	0	0	0	0	0	0	0	0	0	0	0	0	0	0	0	0	0	0	0	0	0	43474	43481	7	0	1	0	7.417	37	62.5	-0.3	6.3	0.7	7.274	44.2	276	-6.3
43	0	68	1	1	0	0	0	0	0	0	0	0	0	0	0	0	0	0	0	0	0	0	0	0	0	0	0	0	0	0	0	0	0	43474	43482	8	0	2	0	7.401	36.1	86.2	-1.8	6.1	0.8	7.411	31.9	386	-5.3
44	0	62	0	1	0	0	0	0	0	1	0	0	0	0	0	0	0	0	0	0	0	0	0	0	0	0	0	0	0	0	0	0	0	43474	43481	7	0	2	0	7.431	35.7	64.1	-0.1	5.5	0.5	7.321	41.8	102	-4.3
45	0	64	0	1	0	0	0	0	0	1	0	0	0	0	0	0	0	0	0	0	0	0	0	0	0	0	0	0	0	0	0	0	0	43474	43480	6	0	2	0	7.467	37.3	69.6	3.2	5.3	0.9	7.436	36.3	115	0.5
46	0	63	0	1	0	0	0	0	0	0	0	1	0	0	0	0	0	0	0	0	0	0	0	0	0	0	0	0	0	0	0	0	0	43474	43486	12	0	2	0	7.406	41.3	72.2	1.1	6.1	0.7	7.283	49.8	102	-3.5
47	0	61	1	0	0	0	0	0	0	0	0	0	0	1	0	0	0	1	0	0	0	0	0	0	0	0	1	0	0	0	0	0	0	43474	43496	21	0	4	1	7.366	34	85.4	-5.1	11	3.1	6.951	57.1	50.6	-19.6
48	0	66	0	1	0	0	0	1	0	1	0	1	0	0	0	0	0	0	0	0	0	0	0	0	0	0	0	0	0	0	0	0	0	43474	43481	7	0	1	0	7.448	36.8	64.2	1.8	7	1.4	7.412	36.7	217	-1.3
49	0	51	0	1	1	0	0	0	0	0	0	0	0	0	0	0	0	0	0	0	0	0	0	0	0	0	0	0	0	0	0	0	0	43474	43481	7	0	1	0	7.492	28.2	82.2	-0.6	6	0.9	7.34	40	265	-3.9
50	0	55	0	0	0	0	0	0	0	0	0	0	0	0	0	1	0	1	0	0	0	0	0	1	0	0	1	0	0	0	0	0	0	43474	43492	18	0	2	1	7.338	38.7	132	-4.6	9.9	4.1	7.315	41.9	144	-4.7
51	0	74	0	1	1	0	0	0	0	0	0	0	0	0	0	0	0	0	0	0	0	0	0	0	0	0	0	0	0	0	0	0	0	43475	43486	11	0	1	0	7.397	38.4	71.7	-0.9	8.9	1.4	7.321	38.5	315	-5.7
52	0	70	1	1	0	0	0	0	0	1	0	0	0	0	0	0	0	0	0	0	0	0	0	0	0	0	0	0	0	0	0	0	0	43475	43481	6	0	1	1	7.453	33.5	74.2	0.2	4.3	1.6	7.355	37.4	378	-4.1
53	0	71	0	1	0	0	0	0	0	0	0	0	0	0	0	0	0	0	0	0	0	0	0	0	0	0	0	0	0	0	0	0	0	43475	43483	8	0	1	0	7.425	32.4	90.3	-2.2	8.3	1.3	7.331	36.9	183	-6.1
54	0	61	0	1	0	0	0	0	0	1	1	0	0	0	0	0	0	0	0	0	0	0	0	0	0	0	0	0	0	0	0	0	0	43475	43479	4	0	1	0	7.406	37.5	91.4	-0.8	5.1	0.8	7.334	39.3	273	-4.5
55	0	73	1	0	0	0	0	0	0	0	0	0	0	0	0	0	0	0	0	0	0	0	0	0	0	0	0	0	0	0	0	0	0	43475	43481	6	0	2	0	7.455	34.2	99.9	0.8	6.2	1.1	7.381	41.2	267	-1.6
56	0	66	0	1	0	0	0	0	0	0	0	1	0	0	0	0	0	0	0	0	0	0	0	0	0	0	0	0	0	0	0	0	0	43475	43481	6	0	2	0	7.358	41.9	410	-1.9	6.5	1	7.313	44.8	244	-3.6
57	0	64	1	1	0	0	0	1	0	1	0	0	0	0	0	0	0	0	0	0	0	0	0	0	0	0	0	0	0	0	0	0	0	43475	43482	7	0	4	0	7.435	37.1	82.8	0.9	6	1	7.352	32.6	375	-6.6
58	0	58	0	0	0	1	0	0	0	1	0	0	0	0	0	0	0	0	0	0	0	0	0	0	0	0	0	0	0	0	0	0	0	43476	43488	12	0	3	0	7.436	38.6	80.4	1.9	5.1	0.8	7.316	44.9	216	-4
59	0	53	0	1	0	0	0	0	0	1	0	0	0	0	0	0	0	0	0	0	0	0	0	0	0	0	0	0	0	0	0	0	0	43476	43483	7	0	3	0	7.438	37.3	99.9	1.3	6.5	1.1	7.309	44.9	319	-3.7
60	0	77	0	1	1	0	0	0	1	0	0	0	0	0	0	0	0	0	0	0	0	0	0	0	0	0	0	0	0	0	0	0	0	43476	43487	11	0	1	0	7.445	34.1	80.7	0	6.2	1.5	7.258	41.9	91.3	-8
61	0	72	0	1	0	0	0	0	0	1	0	1	0	0	0	0	0	1	0	0	0	0	0	0	1	0	0	0	0	0	0	0	0	43476	43483	7	0	2	0	7.412	41.4	83.2	1.6	5.4	1	7.336	44.9	302	-2.4
62	0	46	0	1	0	0	0	0	0	1	0	0	0	0	0	0	0	0	0	0	0	0	0	0	0	0	0	0	0	0	0	0	0	43476	43481	5	0	6	0	7.438	37.4	102	1.4	6.8	1.5	7.423	35.2	355	-0.9
63	0	39	1	0	0	0	0	0	0	0	0	0	0	0	0	0	1	1	0	0	0	0	0	0	0	0	1	0	1	0	0	0	0	43476	43480	4	0	2	1	7.437	33.6	95.4	-1.1	4.8	0.5	7.329	33.9	213	-7.4
64	0	63	1	0	1	0	0	0	0	0	0	0	0	0	0	0	0	0	0	0	0	0	0	0	0	0	0	0	0	0	0	0	0	43476	43477	1	1	1	1	6.988	37.9	162	-26.5	16.6	18	7.012	23.1	189	-24
65	0	90	0	0	0	0	0	0	0	0	0	0	0	0	0	0	0	0	0	0	0	0	0	0	0	0	0	0	0	0	0	0	0	43477	43486	9	0	5	0	7.415	35.5	84.7	-1.3	7.3	1.7	7.35	46.3	107	-0.4
66	0	82	1	1	0	0	0	0	0	1	0	0	0	0	0	0	0	0	0	0	0	0	0	0	0	0	0	0	0	0	0	0	0	43479	43493	14	0	1	0	7.435	34.9	74.2	-0.2	7.3	3.2	7.262	43.2	159	-7.3
67	0	71	0	1	0	0	0	0	0	1	0	0	0	0	0	0	0	0	0	0	0	0	0	0	0	0	0	0	0	0	0	0	0	43478	43486	8	0	1	1	7.412	39.3	72.9	0.5	6.5	1.5	7.408	38.3	123	-0.3
68	0	72	0	1	0	0	0	0	0	1	0	0	0	0	0	0	0	0	0	0	0	0	0	0	0	0	0	0	0	0	0	0	0	43479	43486	7	0	1	0	7.34	42.7	281	-2.6	6.4	1.2	7.329	43.2	104	-3.1
69	0	70	1	1	1	0	0	1	0	1	0	0	0	0	1	0	0	1	0	0	0	0	0	0	0	0	0	0	0	1	0	0	0	43479	43501	21	0	2	0	7.475	36.6	90.4	3.5	7.6	1.4	7.348	42.7	330	-2.2
70	0	51	0	1	0	0	0	0	0	1	0	0	0	0	0	0	0	0	0	0	0	0	0	0	0	0	0	0	0	0	0	0	0	43479	43486	7	0	1	0	7.438	36.7	101	1.1	5.9	1.2	7.396	36.1	258	-2.5
71	0	72	0	1	0	0	0	0	0	1	0	0	0	0	0	0	0	0	0	0	0	0	0	0	0	0	0	0	0	0	0	0	0	43479	43483	4	0	2	0	7.422	37.6	89.1	0.3	5.6	1.1	7.292	41.9	134	-6.1
72	0	59	0	1	0	0	1	0	0	0	0	0	0	0	0	0	0	0	0	0	0	0	0	0	0	0	0	0	0	0	0	0	0	43480	43488	8	0	1	0	7.439	31.8	90.3	-1.5	6.2	1.5	7.301	41.4	126	-5.7
73	0	74	0	0	0	0	0	0	0	0	0	0	0	0	0	0	0	0	0	0	0	0	0	0	0	0	0	0	0	0	0	0	0	43480	43486	6	1	3	1	7.388	23.8	101	-9.1	17.1	4.1	7.3	29.5	79.1	-13.2
74	0	73	0	1	0	0	0	0	1	0	0	0	0	0	0	0	0	0	0	0	0	0	0	0	0	0	0	0	0	0	0	0	0	43480	43486	6	0	5	0	7.397	36.7	86.3	-1.9	4.7	0.7	7.325	37.1	235	-8.7
75	0	72	1	1	1	0	0	0	0	1	0	0	0	0	0	0	0	0	0	0	0	0	0	0	0	0	0	0	0	0	0	0	0	43480	43489	9	0	1	0	7.426	37.3	97.3	0.4	6	1.1	7.432	32.8	344	-1.9
76	0	66	0	0	0	0	0	0	0	1	0	0	0	0	0	0	0	0	0	0	0	0	0	0	0	0	0	0	0	0	0	0	0	43480	43487	7	0	1	0	7.407	44.6	82.5	2.8	6	0.9	7.349	44.7	292	-1.1
77	0	35	0	0	0	0	0	0	0	0	0	0	0	0	0	0	0	0	0	0	0	0	0	0	0	0	0	0	0	0	0	0	0	43480	43489	9	0	4	1	7.447	36	97.8	1.2	5	1.1	7.305	47.3	195	-5.8
78	0	62	0	1	0	0	0	0	0	1	0	0	0	0	0	0	0	0	0	0	0	0	0	0	0	0	0	0	0	0	0	0	0	43480	43493	13	0	4	0	7.428	42.2	76.9	3.2	4.5	0.8	7.368	42.4	311	-1
79	0	42	0	0	0	0	0	0	0	0	0	0	0	0	0	0	0	0	0	0	0	0	0	0	0	0	0	0	0	0	0	0	0	43480	43493	13	0	4	0	7.416	37.2	85.3	-0.3	3.3	0.9	7.33	41.9	278	-3.8
80	0	61	1	1	1	0	0	1	0	0	0	0	0	0	0	0	0	0	0	0	0	0	0	0	0	0	0	0	0	0	0	0	0	43481	43487	6	0	1	0	7.461	30.7	382	-1.3	5.6	1.2	7.392	38.8	203	-1.9
81	0	61	0	1	0	0	0	0	0	1	0	0	0	0	0	0	0	0	0	0	0	0	0	0	0	0	0	0	0	0	0	0	0	43481	43487	6	0	1	0	7.414	38.8	82.4	0.5	6	0.9	7.449	33.5	144	-1
82	0	52	0	1	0	0	1	0	0	1	0	0	0	0	0	0	0	0	0	0	0	0	0	0	0	0	0	0	0	0	0	0	0	43481	43488	7	0	1	0	7.413	36.4	89	-0.8	5.9	1	7.279	42.5	179	-6.6
83	0	63	1	0	0	0	0	0	0	0	0	0	0	0	0	0	0	0	0	0	0	0	0	0	0	0	0	0	0	0	0	0	0	43481	43509	27	1	2	0	7.43	36.7	72.7	0.4	5.8	1.1	7.299	37.5	278	-7.5
84	0	61	0	1	1	0	0	1	0	1	0	0	0	0	0	0	0	0	0	0	0	0	0	0	0	0	0	0	0	0	0	0	0	43481	43490	9	0	1	0	7.434	36.8	99.4	0.8	6.3	2	7.276	45.5	2	-5.8
85	0	71	0	1	1	0	1	0	1	0	0	0	0	0	0	0	0	0	0	0	0	0	0	0	0	0	0	0	0	0	0	0	0	43481	43486	5	0	5	1	7.384	36.8	299	-2.6	5.3	1.2	7.398	36	200	-1.5
86	0	79	0	1	1	0	0	0	0	1	0	0	0	0	0	0	0	0	0	0	0	0	0	0	0	0	0	0	0	0	0	0	0	43481	43494	13	0	1	0	7.321	39.5	234	-5.2	17.2	2.2	7.279	44.7	194	-5.8
87	0	39	0	1	0	0	0	0	0	1	0	0	0	0	0	0	0	0	0	0	0	0	0	0	0	0	0	0	0	0	0	0	0	43482	43487	5	0	1	0	7.412	38.3	93.5	0	5.9	1.1	7.278	42.6	196	-6.7
88	0	67	0	1	1	0	0	0	1	0	0	0	0	0	0	0	0	0	0	0	0	0	0	0	0	0	0	0	0	0	0	0	0	43482	43488	6	0	2	0	7.389	32.8	83.2	-4.2	6.7	1	7.283	42.4	246	-8.2
89	0	66	0	0	0	0	0	0	0	1	0	0	0	0	0	0	0	0	0	0	0	0	0	0	0	0	0	0	0	0	0	0	0	43482	43488	6	0	1	0	7.441	36.3	71.1	1	7	1.3	7.341	40.8	206	-3.5
90	0	80	0	1	0	0	0	0	1	1	0	0	0	0	0	1	0	1	0	0	0	0	0	0	0	0	0	0	0	1	0	0	0	43482	43494	12	0	2	0	7.363	35.2	86.9	-4.7	5.8	0.8	7.371	29.4	179	-7.3
91	0	72	0	1	1	0	0	0	1	0	0	0	1	1	0	0	0	1	0	0	0	1	0	0	0	0	0	0	0	1	0	0	0	43482	43493	11	0	2	0	7.436	36.8	80.3	0.9	7.9	1.7	7.284	49.9	96.3	-4.9
92	0	70	1	1	1	0	0	0	0	1	0	0	0	0	0	0	0	0	0	0	0	0	0	0	1	0	0	0	0	0	0	0	0	43482	43489	7	0	6	0	7.424	35.8	99.4	-0.3	10.7	1.3	7.425	38.4	162	0.1
93	0	69	0	1	1	0	0	0	0	1	0	0	0	0	0	0	0	0	0	0	0	0	0	0	0	0	0	0	0	0	0	0	0	43482	43490	8	0	3	0	7.405	42.1	74.5	1.5	14.4	1.5	7.351	44.8	170	-1.5
94	0	79	1	1	1	0	0	0	1	0	0	0	0	0	0	0	0	0	0	0	0	0	0	0	0	0	0	0	0	0	0	0	0	43483	43491	8	0	2	0	7.445	35.3	73.6	0.5	10.5	1.7	7.141	59.6	295	-9.1
95	0	60	0	1	0	0	0	0	0	0	0	0	0	1	0	0	0	1	0	1	0	0	0	0	0	0	1	0	0	0	0	0	0	43483	43507	23	0	1	0	7.458	36.6	90.4	2.3	4.7	1	7.385	39.3	202	-1.3
96	0	80	1	1	1	0	0	0	0	1	0	0	0	0	0	0	0	0	0	0	0	0	0	0	0	0	0	0	0	0	0	0	0	43483	43489	6	0	1	0	7.393	30.6	88.4	-5.2	9.3	0.8	7.237	38.1	273	-10.6
97	0	74	1	1	1	0	1	0	0	1	0	0	1	1	0	0	0	1	0	0	1	0	0	0	0	0	1	0	0	0	0	0	0	43483	43492	9	0	1	0	7.445	38	65.4	2.1	9.1	1.4	7.408	38	194	-0.7
98	0	75	0	0	0	0	0	0	0	0	0	0	0	0	0	0	0	0	0	0	0	0	0	0	0	0	0	0	0	0	0	0	0	43483	43488	5	0	1	1	7.383	35	390	-3.7	8.2	2.5	7.353	38.1	258	-4
99	0	74	1	1	0	0	1	0	1	1	0	0	0	0	0	0	0	0	0	0	0	0	0	0	0	0	0	0	0	0	0	0	0	43483	43490	7	0	3	0	7.456	35.1	93.1	1.3	6	0.9	7.41	34.6	422	-2.4
100	0	67	0	1	1	0	0	0	0	1	0	0	0	0	0	0	0	0	0	0	0	0	0	0	0	0	0	0	0	0	0	0	0	43484	43493	9	0	1	0	7.443	34.6	78.4	0.2	6.6	1.4	7.411	36.2	272	-1.2
101	0	64	0	1	0	0	0	0	0	1	0	0	0	0	0	0	0	0	0	0	0	0	0	0	0	0	0	0	0	0	0	0	0	43486	43494	8	0	1	1	7.468	37.8	66.2	3.8	6.3	1.2	7.354	45.8	183	-0.5
102	0	82	0	1	0	0	1	0	0	1	1	0	1	0	0	0	0	0	0	0	0	0	0	0	0	0	0	0	0	0	0	0	0	43486	43511	24	0	1	0	7.479	28.9	72.9	-0.9	5.3	1.2	7.367	34.6	151	-5.5
103	0	28	0	0	0	0	0	0	0	0	0	1	1	0	0	1	0	1	0	1	0	0	0	0	0	0	0	0	0	0	0	0	0	43486	43517	30	0	5	1	7.435	37.5	97.6	1.2	4.4	0.6	7.402	39.8	322	-0.9
104	0	62	0	1	0	0	0	0	0	1	0	0	0	0	0	0	0	0	0	0	0	0	0	0	0	0	0	0	0	0	0	0	0	43486	43493	7	0	1	0	7408	36.9	115	-0.9	5.6	1.3	7.301	43	138	-5
105	0	74	1	1	1	0	0	1	0	1	0	0	0	0	0	0	0	0	0	0	0	0	0	0	0	0	0	0	0	0	0	0	0	43486	43493	7	0	1	0	7.466	34.9	82.1	2	6.5	0.9	7.434	34.8	325	-1
106	0	79	1	1	1	0	0	0	1	1	0	0	0	0	0	1	0	1	0	1	0	0	0	0	0	0	0	0	0	0	0	0	0	43486	43493	7	0	1	0	7.46	36.4	87.3	2.2	8.2	1.2	7.398	36.2	308	-2.1
107	0	59	1	0	0	0	0	0	0	0	0	0	1	1	1	0	0	1	0	0	0	0	0	0	0	0	1	0	0	1	0	0	0	43486	43572	86	1	2	0	7.512	30.9	77.8	2.5	7.2	1.2	7.343	38.7	153	-4.3
108	0	67	0	1	0	0	0	0	0	1	0	0	1	0	0	1	0	1	0	1	0	0	0	0	0	0	0	0	0	1	0	0	0	43486	43507	20	0	3	0	7.442	35.3	87.5	0.7	6.2	1	7.328	37.4	311	-5.8
109	0	61	1	1	0	1	0	1	0	1	0	0	0	0	0	1	0	1	0	1	0	0	0	0	0	0	0	0	0	0	0	0	0	43487	43503	15	0	2	0	7.476	41	319	6.2	5.1	1.1	7.431	39.9	177	1
110	0	69	1	1	1	0	0	1	0	1	0	0	0	0	0	0	0	0	0	0	0	0	0	0	0	0	0	0	0	0	0	0	0	43487	43496	8	0	5	0	7.414	39.9	87.2	0.9	8.1	0.7	7.257	44.3	133	-7
111	0	74	0	0	0	0	1	0	0	0	0	0	0	0	0	0	0	0	0	0	0	0	0	0	0	0	0	0	0	0	0	0	0	43487	43492	5	1	2	0	7.4	39	202	1	4.5	0.6	7.345	44.4	103	-1.7
112	0	77	1	1	0	0	0	0	0	1	0	1	0	0	0	0	0	0	0	0	0	0	0	0	0	0	0	0	0	0	0	0	0	43487	43496	8	0	1	0	7.411	34.2	152	-2.3	8.2	1	7.287	41.3	201	-6.6
113	0	69	1	1	0	0	0	0	0	0	0	0	0	0	0	0	0	0	0	0	0	0	0	0	0	0	0	0	0	0	0	0	0	43487	43497	9	0	1	0	7.49	31.5	64.7	1.4	5.8	0.8	7.316	41.9	39.3	-4.8
114	0	67	0	1	0	0	0	0	0	0	0	0	0	0	0	0	0	0	0	0	0	0	0	0	0	0	0	0	0	0	0	0	0	43487	43494	7	0	1	0	7.449	32	92.2	-1.1	5.7	0.6	7.272	43	108	-6.8
115	0	61	1	1	1	0	0	0	0	1	0	0	0	0	0	0	0	0	0	0	0	0	0	0	0	0	0	0	0	0	0	0	0	43488	43495	7	0	1	0	7.463	35.5	98.8	1.9	4.6	1.4	7.317	39.7	78.6	-5.5
116	0	72	1	1	0	0	0	0	0	1	0	0	0	1	0	0	0	1	0	0	0	0	0	0	0	0	1	0	0	0	0	0	0	43488	43495	7	0	1	0	7.425	37	92.9	0.3	5.1	1	7.395	34.2	329	-4
117	0	56	0	0	0	0	0	0	0	0	0	0	0	0	0	0	0	0	0	0	0	0	0	0	0	0	0	0	0	0	0	0	0	43488	43496	7	0	4	0	7.433	37.8	93.6	1.2	6.2	0.6	7.313	45.8	237	-3.9
118	0	57	0	0	0	0	0	0	0	1	0	0	0	0	0	0	0	0	0	0	0	0	0	0	0	0	0	0	0	0	0	0	0	43488	43495	7	0	2	0	7.457	33.7	90.6	0.8	5.4	1	7.325	46.7	204	-3.3
119	0	65	1	1	1	0	0	0	0	1	0	0	0	1	0	0	0	1	0	1	0	0	0	0	0	0	1	0	0	0	0	0	0	43488	43496	7	0	2	0	7.419	35.1	83.7	-1.1	6	1.1	7.354	37.2	364	-4.3
120	0	57	0	1	0	0	0	0	0	0	0	0	0	0	0	0	0	0	0	0	0	0	0	0	0	0	0	0	0	0	0	0	0	43488	43495	7	0	1	0	7.434	34.2	74.8	-0.6	5.1	1.2	7.3	44.3	86.5	-4.5
121	0	70	1	1	0	0	0	0	0	0	0	0	0	0	0	0	0	0	0	0	0	0	0	0	0	0	0	0	0	0	0	0	0	43488	43495	7	0	2	0	7.47	39.6	75.3	4.9	5.4	0.5	7.446	36.2	439	1
122	0	65	1	1	0	0	0	0	0	1	0	0	0	0	1	0	0	1	0	1	0	0	0	0	0	0	0	0	0	0	0	0	0	43489	43497	7	0	2	0	7.45	33.3	68.9	-0.2	5.8	0.9	7.344	39.4	165	-4.8
123	0	57	1	1	0	0	0	0	0	1	0	0	0	0	0	0	0	0	0	0	0	0	0	0	0	0	0	0	0	0	0	0	0	43489	43496	6	0	2	0	7.428	34.6	486	-1.2	5.8	1.7	7.368	38.8	292	-2.8
124	0	77	0	1	0	1	1	0	0	0	0	0	0	0	1	0	0	1	0	0	0	0	0	0	0	0	0	0	0	1	0	0	0	43489	43496	6	0	1	0	7.462	32.2	92.5	-0.1	5.8	0.8	7.295	44.3	141	-4.9
125	0	73	0	1	0	0	0	0	0	1	0	0	0	0	0	0	0	0	0	0	0	0	0	0	0	0	0	0	0	0	0	0	0	43489	43495	6	0	2	0	7.417	36.8	70.4	-0.4	5.8	0.7	7.347	38	332	-5.9
126	0	79	1	1	0	0	0	0	1	1	0	1	0	0	0	0	0	0	0	0	0	0	0	0	0	0	0	0	0	0	0	0	0	43489	43494	5	0	2	0	7.443	34.3	94.8	-0.2	6.2	0.9	7.383	33.7	316	-6.1
127	0	55	0	1	0	0	0	1	0	1	0	0	0	0	0	0	0	0	0	0	0	0	0	0	0	0	0	0	0	0	0	0	0	43489	43495	6	0	1	0	7.434	37.3	76.8	1.1	6.4	1.1	7.358	40.7	98.7	-2.4
128	0	55	0	1	1	0	0	0	0	0	1	0	0	0	0	1	0	1	0	1	0	0	0	0	0	0	0	0	0	0	0	0	0	43489	43501	11	0	3	0	7.422	37.8	94.4	0.5	11.7	1.9	7.278	40.3	230	-7.6
129	0	73	0	1	1	0	0	0	0	1	0	0	0	0	0	0	0	0	0	0	0	0	0	0	0	0	0	0	0	0	0	0	0	43490	43497	6	0	1	0	7.531	27.1	96.7	1.1	8.1	1.2	7.377	38.5	284	-2.2
130	0	84	0	1	1	0	0	0	0	0	0	0	0	0	1	0	0	1	0	1	0	0	0	0	0	0	1	0	0	0	0	0	0	43490	43512	21	1	5	1	7.445	30.3	66.5	-2.3	8.9	1.5	7.3	37.6	166	-7.3
131	0	66	1	0	0	0	0	0	0	0	0	0	0	0	0	0	0	0	0	0	0	0	0	0	0	0	0	0	0	0	0	0	0	43490	43497	6	0	1	0	7.465	35.8	74.3	2.3	6.2	0.6	7.348	37.4	322	-4.6
132	0	64	0	0	0	0	0	0	0	0	0	0	0	0	0	1	1	1	0	0	1	1	0	0	0	1	1	0	0	0	0	0	0	43490	43504	13	0	2	0	7.488	29.7	89.8	0.1	7.6	1.2	7.225	53.6	131	-7.2
133	0	67	1	1	1	0	0	1	1	1	0	0	0	0	0	0	0	0	0	0	0	0	0	0	0	0	0	0	0	0	0	0	0	43490	43496	5	0	2	0	7.444	38.5	78.3	2.3	8.4	0.9	7.401	34.2	235	-2.9
134	0	72	1	1	0	0	0	0	1	0	0	0	0	0	0	0	0	0	0	0	0	0	0	0	0	0	0	0	0	0	0	0	0	43493	43496	2	0	5	1	7.366	59.2	82	1.3	6.8	1.4	7.444	59.2	182	0.3
135	0	82	0	1	1	0	0	0	1	1	0	0	1	0	1	0	0	0	0	0	0	0	0	0	0	0	0	0	0	1	0	0	0	43493	43515	21	1	1	1	7.369	38.2	304	-3	8.2	2	7.315	43	205	-5
136	0	54	0	1	1	0	0	0	0	0	0	0	1	1	0	0	0	1	0	0	0	0	0	1	0	0	1	0	0	0	0	0	0	43493	43516	22	0	2	0	7.485	41.8	84.4	7.3	6.7	1.9	7.338	58.6	104	4.1
137	0	64	0	1	1	0	1	0	0	0	0	0	0	0	0	0	0	0	0	0	0	0	0	0	0	0	0	0	0	0	0	0	0	43493	43497	3	0	1	0	7.426	40.8	64.1	2.3	6.3	1.1	7.313	50.5	136	-4.8
138	0	69	0	1	1	0	0	0	1	0	0	0	0	0	0	0	0	0	0	0	0	0	0	0	0	0	0	0	0	0	0	0	0	43493	43500	6	0	1	0	7.441	36	85.9	0.5	6.7	0.9	7.361	46	171	-1.6
139	0	63	0	1	0	0	0	0	0	1	0	0	0	0	0	0	0	0	0	0	0	0	0	0	0	0	0	0	0	0	0	0	0	43493	43500	6	0	1	0	7.443	36.8	89.6	1.4	5.5	0.7	7.383	40.5	150	-0.8
140	0	69	1	1	0	0	0	0	0	1	0	0	0	0	0	0	0	0	0	0	0	0	0	0	0	0	0	0	0	0	0	0	0	43493	43500	6	0	1	0	7.51	24.8	375	-2.8	5.1	3	7.352	35.3	140	-5.4
141	0	47	0	1	0	0	0	0	0	1	0	0	0	0	0	0	0	0	0	0	0	0	0	0	0	0	0	0	0	0	0	0	0	43494	43501	6	0	2	0	7.402	39.5	86.5	0	5.9	1.1	7.304	43.8	222	-4.9
142	0	67	0	1	0	1	0	1	0	1	0	0	0	0	0	0	0	0	0	0	0	0	0	0	0	0	0	0	0	0	0	0	0	43494	43501	6	0	1	0	7.35	34.9	334	-5.6	5.9	1.6	7.278	44.1	99.8	-6.4
143	0	60	0	1	0	0	0	0	0	1	0	1	0	0	0	0	0	0	0	0	0	0	0	0	0	0	0	0	0	0	0	0	0	43494	43502	7	0	5	0	7.433	37.6	85.5	1	5.7	0.9	7.324	42	478	-3.9
144	0	69	0	1	0	0	1	0	0	1	1	0	1	0	0	1	0	1	0	1	0	0	0	0	0	1	0	0	0	0	0	0	0	43494	43531	38	0	2	0	7.421	38.1	457	0.4	5.7	2.2	7.358	37.3	328	-4
145	0	58	0	0	0	0	0	0	0	0	0	0	1	0	0	1	0	1	0	0	0	0	0	1	0	0	1	0	0	0	0	0	0	43494	43507	12	1	4	1	7.037	58.7	260	-15.3	20.9	10.9	7.206	46.6	83.8	-11.9
146	0	61	1	1	0	0	0	0	0	1	0	0	0	0	0	0	0	1	0	1	0	0	0	0	0	0	0	0	0	0	0	0	0	43494	43503	8	0	5	0	7.476	41	319	6.2	5.1	1.1	7.431	39.9	177	1
147	0	57	0	0	0	0	1	0	0	1	0	0	0	0	0	0	0	0	0	0	0	0	0	0	0	0	0	0	0	0	0	0	0	43494	43501	6	0	6	0	7.46	34.7	78.2	1.3	7.1	1.3	7.308	52.1	90.7	-0.9
148	0	70	0	1	0	0	0	0	0	0	0	0	0	0	0	0	0	0	0	0	0	0	0	0	0	0	0	0	0	0	0	0	0	43494	43501	6	0	1	1	7.508	31.5	337	2.2	4.9	1	7.381	45.7	287	0.4
149	0	67	0	1	0	0	1	0	1	1	0	0	1	0	0	1	0	1	0	0	0	1	0	0	0	1	1	0	0	0	0	0	0	43494	43543	50	0	1	1	7.423	33.3	98.4	-1.7	5.2	1.4	7.402	34.3	367	-2.8
150	0	69	0	1	0	0	0	0	1	0	0	0	0	0	0	0	0	0	0	0	0	0	0	0	0	0	0	0	0	0	0	0	0	43494	43501	6	0	1	0	7.39	42.6	410	0.7	6.4	1.1	7.469	34.2	410	1.4
151	0	44	0	0	0	0	0	0	0	0	0	0	0	0	1	0	0	1	0	0	0	0	0	0	0	0	0	0	0	1	0	0	0	43495	43509	13	0	5	0	7.248	56.4	712	-3.6	6.9	2.3	7.229	58.4	277	-4.6
152	0	50	0	1	0	0	0	0	0	0	0	0	0	0	0	0	0	0	0	0	0	0	0	0	0	0	0	0	0	0	0	0	0	43495	43502	6	0	2	0	7.44	37.7	85	1.7	5.9	1.1	7.292	51.2	381	-2.5
153	0	69	0	1	0	0	0	1	1	0	0	0	0	0	0	0	0	0	0	0	0	0	0	0	0	0	0	0	0	0	0	0	0	43495	43502	6	0	1	0	7.433	42.5	73.1	3.6	6.4	1.4	7.361	44.9	202	-0.3
154	0	71	1	1	0	0	0	0	1	1	0	0	1	1	0	0	0	1	0	0	0	1	0	0	0	0	1	0	0	0	0	0	0	43495	43530	36	0	1	0	7.498	40.2	89.2	7.4	9	0.9	7.491	32.8	190	2.2
155	0	72	1	1	0	0	0	0	0	0	0	0	0	0	0	0	0	0	0	0	0	0	0	0	1	0	0	0	0	0	0	0	0	43495	43502	6	0	1	0	7.499	34.4	85.5	3.9	5.5	0.9	7.382	39	354	-1.6
156	0	58	1	0	0	0	0	0	0	1	0	0	0	1	0	0	0	1	0	0	0	1	0	0	0	0	1	0	0	0	0	0	0	43495	43503	7	0	1	0	7.46	36.6	94.6	2.4	6.1	1.1	7.39	35.7	256	-3.1
157	0	62	0	1	0	0	0	0	1	1	0	0	0	0	0	0	0	0	0	0	0	0	0	0	0	0	0	0	0	0	0	0	0	43495	43502	6	0	1	1	7.445	36.2	66.9	1.2	4.3	0.6	7.285	42.4	104	-6.2
158	0	68	0	1	0	0	0	0	0	0	0	0	0	0	0	0	0	0	0	0	0	0	0	0	0	0	0	0	0	0	0	0	0	43495	43502	6	0	1	1	7.466	31.9	90.2	0.1	6	1.7	7.386	36.8	286	-2.6
159	0	68	0	1	0	0	0	1	0	0	0	0	0	0	0	0	0	0	0	0	0	0	0	0	0	0	0	0	0	0	0	0	0	43495	43502	6	0	2	0	7.428	37.6	78.6	0.8	8.7	2.4	7.303	49.4	103	-3.2
160	0	60	0	1	0	1	0	0	0	0	1	0	0	0	0	0	0	0	0	0	0	0	0	0	0	0	0	0	0	0	0	0	0	43496	43503	7	0	1	0	7.445	39.5	85.5	2.9	4.8	0.8	7.36	40.5	77.6	-2.4
161	0	72	0	1	0	0	0	0	0	0	0	0	0	0	0	0	0	0	0	0	0	0	0	0	0	0	0	0	0	0	0	0	0	43497	43510	13	0	3	1	7.381	38.1	320	-2.2	9.4	2.8	7.313	51.2	46.1	-5.1
162	0	63	1	1	0	0	0	0	0	0	0	0	0	0	0	0	0	0	0	0	0	0	0	0	0	0	0	0	0	0	0	0	0	43496	43502	6	0	2	0	7.436	38.5	93	1.8	5.4	0.8	7.328	38.6	346	-5.2
163	0	42	0	1	0	0	0	0	0	0	0	0	0	0	0	0	0	0	0	0	0	0	0	0	0	0	0	0	0	0	0	0	0	43496	43500	4	0	1	1	7.44	41.8	99.2	3.8	5.7	1.1	7.28	46.6	106	-5.1
164	0	74	0	1	0	0	1	0	0	0	0	0	0	0	0	0	0	0	0	0	0	0	0	0	0	0	0	0	0	0	0	0	0	43496	43503	7	0	1	0	7.391	42.1	85.1	0.4	5.3	0.7	7.379	40.5	236	-1.5
165	0	74	0	1	0	0	0	0	0	0	0	0	0	0	0	0	0	0	0	0	0	0	0	0	0	0	0	0	0	0	0	0	0	43496	43504	8	0	2	0	7.449	36.3	113	1.5	6.1	1.2	7.368	41.1	261	-1.5
166	0	78	1	1	0	0	0	0	0	0	0	0	0	0	0	0	0	0	0	0	0	0	0	0	1	0	0	0	0	0	0	0	0	43496	43503	7	0	2	0	7.404	39.9	73.8	0.3	7.9	1.1	7.332	40.2	22.7	-5
167	0	66	0	1	0	0	0	0	1	0	0	0	0	0	0	0	0	0	0	0	0	0	0	0	0	0	0	0	0	0	0	0	0	43496	43514	18	0	5	1	7.448	37.6	91	2.1	5.5	1.3	7.317	42.7	251	-4.1
168	0	67	0	1	0	0	0	0	0	0	0	0	0	0	0	0	0	0	0	0	0	0	0	0	0	0	0	0	0	0	0	0	0	43496	43504	8	0	1	0	7.453	36.4	102	1.9	5.1	1	7.368	41.3	242	-1.5
169	0	72	1	1	0	0	0	0	0	0	0	0	0	0	0	0	0	0	0	0	0	0	0	0	0	0	0	0	0	0	0	0	0	43496	43503	7	0	2	0	7.432	41.7	82.6	3.2	5.8	1	7.417	37.9	323	-1.1
170	0	69	0	1	0	0	0	0	0	0	0	0	0	0	0	0	0	0	0	0	0	0	0	0	0	0	0	0	0	0	0	0	0	43496	43503	7	0	1	0	7.44	35.2	84.4	0.4	5.4	0.6	7.281	37.2	330	-8.6
171	0	80	1	1	0	0	0	0	0	0	0	0	0	0	0	0	0	0	0	0	0	0	0	0	0	0	0	0	0	0	0	0	0	43497	43504	7	0	2	0	7.429	39.7	83.7	2	4.7	1	7.353	40.5	372	-2.8
172	0	69	0	0	0	0	0	0	0	0	0	0	0	0	0	1	0	1	0	1	0	0	0	0	0	0	0	0	0	0	0	0	0	43497	43504	7	0	1	0	7.468	30.8	78.7	-0.3	8.1	1.8	7.388	41.9	339	-0.3
173	0	67	1	1	0	0	0	0	0	0	0	0	0	0	0	1	0	1	0	1	0	0	0	0	0	0	0	0	0	0	0	0	0	43497	43510	13	0	2	0	7.432	38.8	85.1	1.8	6.8	1.8	7.17	58.7	60.8	-8
174	0	80	0	1	0	0	0	0	0	0	0	0	0	0	0	0	0	0	0	0	0	0	0	0	0	0	0	0	0	0	0	0	0	43497	43503	6	0	2	0	7.446	40.3	88.5	3.5	4.7	0.6	7.377	42.4	306	-1.5
175	0	27	0	0	0	0	0	0	0	0	0	0	0	0	0	0	0	0	0	0	0	0	0	0	0	0	0	0	0	0	0	0	0	43497	43504	7	0	2	0	7.457	34.6	91.1	1.2	4.8	1.3	7.293	53	258	-4.8
176	0	69	0	1	0	0	0	0	0	0	0	0	0	0	0	0	0	0	0	0	0	0	0	0	0	0	0	0	0	0	0	0	0	43497	43504	7	0	1	1	7.434	40.2	83.8	2.6	5.5	0.7	7.375	41.2	211	-1
177	0	62	1	1	0	0	0	0	0	0	0	0	0	0	0	0	0	0	0	0	0	0	0	0	0	0	0	0	0	0	0	0	0	43497	43503	6	0	1	0	7.459	38.7	72.9	3.6	8.3	0.7	7.38	33.3	52.1	-4.7
178	0	70	0	1	0	0	0	0	1	0	0	0	1	0	0	1	0	1	0	0	0	0	0	0	1	1	1	1	0	1	1	0	0	43497	43524	27	0	3	0	7.318	46.8	110	-2.2	8.9	2.5	7.286	50	114	-3.1
179	0	68	0	1	0	0	0	0	0	0	0	0	0	0	0	1	0	1	0	0	0	0	0	0	0	0	0	0	0	1	0	0	0	43499	43507	8	0	1	0	7.452	43.6	74.8	5.7	4.9	0.6	7.39	43.6	76.8	1.2
180	0	82	0	1	0	0	0	0	0	0	0	0	0	0	0	0	0	0	0	0	0	0	0	0	0	0	0	0	0	0	0	0	0	43500	43509	9	0	2	0	7.461	33.1	81.4	0.4	5.6	1.3	7.288	47.6	309	-3.9
181	0	69	0	1	0	0	0	0	0	1	0	0	0	0	0	1	0	1	0	1	0	0	0	0	0	0	0	0	0	0	0	0	0	43500	43507	7	0	1	1	7.489	27.3	101	-1.1	5.1	1.2	7.324	42	358	-4.8
182	0	57	0	0	0	0	0	0	0	0	0	0	0	0	0	0	0	0	0	0	0	0	0	0	0	0	0	0	0	0	0	0	0	43500	43509	9	0	1	0	7.442	35.3	99.1	0.5	6.7	1.4	7.315	41.6	286	-4.7
183	0	70	0	1	1	0	1	0	0	1	0	0	0	0	0	0	0	0	0	0	0	0	0	0	0	0	0	0	0	0	0	0	0	43500	43508	8	0	1	0	7.432	38.2	96.7	1.4	10.3	1.1	7.344	43.1	169	-2.6
184	0	75	0	1	0	0	0	0	0	0	0	0	0	0	0	0	0	0	0	0	0	0	0	0	0	0	0	0	0	0	0	0	0	43500	43507	7	0	3	0	7.431	35.4	86.4	-0.4	5.3	1.8	7.324	37.7	344	-5.9
185	0	70	0	0	0	0	0	0	0	0	0	0	0	0	0	0	0	0	0	0	0	0	0	0	0	0	0	0	0	0	0	0	0	43500	43507	7	0	6	0	7.413	40.5	76.8	1.2	5	1.2	7.297	45.7	107	-4.3
186	0	67	1	1	0	0	0	0	0	0	0	0	0	0	0	0	0	0	0	0	0	0	0	0	0	0	0	0	0	0	0	0	0	43501	43523	22	0	5	0	7.435	33.4	87.1	-1.2	5.2	1.9	7.303	367	162	-7
187	0	56	0	0	0	0	0	0	0	0	0	0	0	0	0	0	0	0	0	0	0	0	0	0	0	0	0	0	0	0	0	0	0	43501	43509	8	0	1	0	7.407	37.6	106	-0.6	5.5	2	7.421	34.7	290	-1.4
188	0	55	1	1	0	0	1	0	1	1	0	0	0	0	0	0	0	0	0	0	0	0	0	0	0	0	0	0	0	0	0	0	0	43501	43508	7	0	1	0	7394	33.4	103	-3.6	15.8	0.9	7.252	46.7	99.8	-6.7
189	0	70	0	0	0	0	0	0	0	0	0	0	0	0	0	0	0	0	0	0	0	0	0	0	0	0	0	0	0	0	0	0	0	43501	43514	13	0	2	0	7.421	30.1	110	-3.7	4.5	1.8	7.209	40.1	306	-11.5
190	0	69	0	1	0	0	0	0	0	0	0	0	0	0	0	0	0	0	0	0	0	0	0	0	1	0	0	0	0	0	0	0	0	43501	43508	7	0	1	0	7.409	38.6	94.8	0	5.5	1.6	7.39	35.1	187	-3.1
191	0	30	0	1	0	0	0	0	0	0	0	0	0	0	0	1	0	1	0	1	0	0	0	0	0	0	0	0	0	0	0	0	0	43502	43508	6	0	4	0	7.424	38.1	110	0.8	5.3	0.8	7.285	45.6	303	-5.1
192	0	68	0	1	0	0	0	0	0	1	1	0	0	0	0	0	0	0	0	0	0	0	0	0	0	0	0	0	0	0	0	0	0	43502	43514	12	0	2	0	7.411	37.9	93.6	-0.2	6	1.1	7.171	60.7	249	-7.6
193	0	73	0	1	0	0	0	0	0	1	0	0	0	0	0	0	0	0	0	0	0	0	0	0	0	0	0	0	0	0	0	0	0	43502	43509	7	0	2	0	7.48	35.8	102	3.4	5.1	1	7.382	36.2	309	-3.1
194	0	65	1	1	0	0	0	0	0	1	0	0	0	0	0	0	0	0	0	0	0	0	0	0	0	0	0	0	0	0	0	0	0	43502	43508	6	0	1	0	7.441	34.9	86.5	0	5.2	0.7	7.384	33.4	314	-4.7
195	0	75	1	1	1	0	0	0	0	0	0	0	1	1	0	0	0	1	0	0	0	1	0	0	0	1	1	0	0	0	0	0	0	43502	43586	85	1	2	0	7.423	37.5	92.2	0.4	7.4	1.2	7.412	32.2	456	-3.3
196	0	34	1	0	0	0	0	0	0	0	0	0	0	0	0	1	0	1	0	0	0	0	1	0	0	0	0	0	0	0	1	0	0	43502	43528	28	0	2	0	7.429	34.7	107	-0.8	5.3	1.4	7.308	43.7	197	-4.3
197	0	71	1	1	0	0	0	0	0	0	0	0	0	0	0	0	0	0	0	0	0	0	0	0	0	0	0	0	0	0	0	0	0	43503	43510	7	0	1	0	7.438	40	85.9	2.7	11	1.5	7.342	41	184	-3.3
198	0	64	0	1	0	0	0	0	0	0	0	0	0	0	0	0	0	0	0	0	0	0	0	0	0	0	0	0	0	0	0	0	0	43503	43509	6	0	2	0	7.421	40.9	80.1	2	5.7	0.9	7.334	46.5	218	-1.4
199	0	67	1	1	0	0	0	0	0	1	0	0	0	0	0	0	0	0	0	0	0	0	0	0	0	0	0	0	0	0	0	0	0	43503	43511	8	0	2	0	7.42	40.6	78.1	1.8	16.7	1.4	7.388	36.1	190	-2.8
200	0	72	0	1	0	0	0	0	0	0	1	0	0	0	0	0	0	0	0	0	0	0	0	0	0	0	0	0	0	0	0	0	0	43503	43524	21	0	3	0	7.339	42.3	526	-2.9	8.1	1.5	7.169	48.5	80	-11.7
[truncated: 26 more columns]
